# Supplementary material for: Point mutation bias in SARS-CoV-2 variants results in increased ability to stimulate inflammatory responses
Source: Sci Rep. 2020 Oct 20;10:17766. doi: 10.1038/s41598-020-74843-x (PMC7575582; doi:10.1038/s41598-020-74843-x)
Supplement: Supplementary file 4 — Supplementary file4 [file 41598_2020_74843_MOESM4_ESM.xlsx]

## Sheet: Sheet1
Scientific Report <Original Research>
Point mutation bias in SARS-CoV-2 variants results in increased ability to stimulate inflammatory responses
Masato Kosuge1,2✝, Emi Furusawa-Nishii1✝, Koyu Ito1, Yoshiro Saito2, Kouetsu Ogasawara1*
✝The two authors equally contributed.
1 Department of Immunobiology, Institute of Development Aging and Cancer, and 2Graduate school of Pharmaceutical Sciences, Tohoku University, Miyagi, Japan
Supplementary TableS2. Technical data Table
We gratefully acknowledge the following Authors from the Originating laboratories responsible for obtaining the specimens, as well as the Submitting laboratories where the genome data were generated and shared via GISAID, on which this research is based.
All Submitters of data may be contacted directly via www.gisaid.org
Virus name	Accession ID	Collection date	Location	Host	Passage	Specimen	Additional host information	Sequencing technology	Assembly method	Comment	Comment type
hCoV-19/Guangdong/20SF174/2020	EPI_ISL_406531	43852	Asia / China / Guangdong / Zhuhai	Human	Original
hCoV-19/Guangzhou/20SF206/2020	EPI_ISL_406533	43852	Asia / China / Guangdong / Guangzhou	Human	Original
hCoV-19/Foshan/20SF207/2020	EPI_ISL_406534	43852	Asia / China / Guangdong / Foshan	Human	Original
hCoV-19/Foshan/20SF210/2020	EPI_ISL_406535	43852	Asia / China / Guangdong / Foshan	Human	Original		Family cluster infection
hCoV-19/Foshan/20SF211/2020	EPI_ISL_406536	43852	Asia / China / Guangdong / Foshan	Human	Original		Family cluster infection
hCoV-19/Guangdong/20SF201/2020	EPI_ISL_406538	43853	Asia / China / Guangdong	Human	Original
hCoV-19/Shenzhen/SZTH-001/2020	EPI_ISL_406592	43843	Asia / China / Guangdong / Shenzhen	Human	Original	Alveolar lavage fluid				0.19% Unique Mutations
hCoV-19/Shenzhen/SZTH-002/2020	EPI_ISL_406593	43843	Asia / China / Guangdong / Shenzhen	Human	Original	Alveolar lavage fluid		Illumina Miseq
hCoV-19/Shenzhen/SZTH-003/2020	EPI_ISL_406594	43846	Asia / China / Guangdong / Shenzhen	Human	Original	Alveolar lavage fluid
hCoV-19/Shenzhen/SZTH-004/2020	EPI_ISL_406595	43846	Asia / China / Guangdong / Shenzhen	Human	Original	Alveolar lavage fluid
hCoV-19/France/IDF0372/2020	EPI_ISL_406596	43853	Europe / France / Ile-de-France / Paris	Human	Original	Oro-Pharyngeal swab		Illumina NextSeq 500	CLC Genomics Workbench 20
hCoV-19/France/IDF0373/2020	EPI_ISL_406597	43853	Europe / France / Ile-de-France / Paris	Human	Original	Orao-pharungeal swab	Patient infected in Wuhan, China	Illumina NextSeq 500	CLC Genomics Workbench 20
hCoV-19/Australia/NSW01/2020	EPI_ISL_407893	43854	Oceania / Australia / New South Wales / Sydney	Human	Original	Nasopharyngeal swab		Illumina NextSeq	Geneious Prime 2020.0.5
hCoV-19/Australia/QLD01/2020	EPI_ISL_407894	43858	Oceania / Australia / Queensland / Gold Coast	Human	Original	Pharyngeal swab		Illumina NextSeq	Geneious 11.1.5
hCoV-19/Australia/QLD02/2020	EPI_ISL_407896	43860	Oceania / Australia / Queensland / Gold Coast	Human	Original	Aspirate		Illumina NextSeq	Geneious 11.1.5
hCoV-19/South Korea/KUMC03/2020	EPI_ISL_413513	43888	Asia / South Korea	Human	Original	Nasopharyngeal swab		Illumina Miseq	CLC Genomics workbench 10
hCoV-19/South Korea/KUMC04/2020	EPI_ISL_413514	43888	Asia / South Korea	Human	Vero P1	Nasopharyngeal swab		Illumina Miseq	CLC Genomics workbench 10
hCoV-19/South Korea/KUMC05/2020	EPI_ISL_413515	43888	Asia / South Korea	Human	Original	Nasopharyngeal swab		Illumina Miseq	CLC Genomics workbench 10
hCoV-19/South Korea/KUMC06/2020	EPI_ISL_413516	43888	Asia / South Korea	Human	Vero P1	Nasopharyngeal swab		Illumina Miseq	CLC Genomics workbench 10
hCoV-19/Beijing/105/2020	EPI_ISL_413518	43856	Asia / China / Beijing	Human	unknown			MGISEQ2000	IDBA v. 1.1.3
hCoV-19/Beijing/231/2020	EPI_ISL_413519	43858	Asia / China / Beijing	Human	unknown			MGISEQ2000	IDBA v. 1.1.3
hCoV-19/Beijing/233/2020	EPI_ISL_413520	43858	Asia / China / Beijing	Human	unknown			MGISEQ2000	IDBA v. 1.1.3
hCoV-19/Beijing/235/2020	EPI_ISL_413521	43858	Asia / China / Beijing	Human	unknown			MGISEQ2000	IDBA v. 1.1.3
hCoV-19/India/1-27/2020	EPI_ISL_413522	43857	Asia / India / Kerala	Human	Original	Throat swab	Travel history to China	Illumina Miniseq	CLC Genomics Workbench 11	Gap of 3 nucleotides when compared to the reference sequence.	info
hCoV-19/India/1-31/2020	EPI_ISL_413523	43861	Asia / India / Kerala	Human	Original	Throat Swab	Travel history to China	Illumina Miniseq	CLC Genomics Workbench 11
hCoV-19/Wales/PHW1/2020	EPI_ISL_413555	43888	Europe / United Kingdom / Wales	Human	Original
hCoV-19/Wales/PHW2/2020	EPI_ISL_413556	43894	Europe / United Kingdom / Wales	Human	Original
hCoV-19/USA/CA-CDPH-UC1/2020	EPI_ISL_413557	43889	North America / USA / California / Sonoma County	Human	Original			Illumina NextSeq with MSSPE	Geneious 11.1.3
hCoV-19/USA/CA-CDPH-UC2/2020	EPI_ISL_413558	43888	North America / USA / California / Solano County	Human	Original	Nasopharyngeal swab, oropharyngeal swab	health care worker taking care of UC4 (EPI_ISL_413561)	Illumina NextSeq with MSSPE	Geneious 11.1.3
hCoV-19/USA/CA-CDPH-UC3/2020	EPI_ISL_413559	43888	North America / USA / California / Solano County	Human	Original		health care worker taking care of UC4 (EPI_ISL_413561)	Illumina NextSeq with MSSPE	Geneious 11.1.3
hCoV-19/USA/WA-S3/2020	EPI_ISL_413560	43889	North America / USA / Washington	Human	Original	Mid-Turbinate nasal swab		Illumina Nextseq	Seattle Flu Assembly Pipeline
hCoV-19/USA/CA-CDPH-UC4/2020	EPI_ISL_413561	43888	North America / USA / California / Solano County	Human	Original	Nasopharyngeal swab	first case of "community transmission" in the US; reported Feb 26, 2020	Illumina NextSeq with MSSPE	Geneious 11.1.3
hCoV-19/USA/WA11-UW7/2020	EPI_ISL_413562	43892	North America / USA / Washington	Human	Original			Illumina NextSeq	Geneious Prime 2020.0.5
hCoV-19/USA/WA12-UW8/2020	EPI_ISL_413563	43893	North America / USA / Washington	Human	Original			Illumina NextSeq	Geneious Prime 2020.0.5
hCoV-19/Netherlands/Andel_1365066/2020	EPI_ISL_413564	43891	Europe / Netherlands / Andel	Human	Original			Nanopore		Gap of 3 nucleotides when compared to the reference sequence.	info
hCoV-19/Netherlands/Blaricum_1364780/2020	EPI_ISL_413566	43892	Europe / Netherlands / Blaricum	Human	Original			Nanopore
hCoV-19/Netherlands/Dalen_1363624/2020	EPI_ISL_413568	43891	Europe / Netherlands / Dalen	Human	Original			Nanopore		Gap of 3 nucleotides when compared to reference sequence.	info
hCoV-19/Netherlands/Eindhoven_1363782/2020	EPI_ISL_413571	43892	Europe / Netherlands / Eindhoven	Human	Original			Nanopore		Single stretch of NNNs (0.67%)
hCoV-19/Netherlands/Haarlem_1363688/2020	EPI_ISL_413572	43891	Europe / Netherlands / Haarlem	Human	Original			Nanopore
hCoV-19/Netherlands/Hardinxveld_Giessendam_1364806/2020	EPI_ISL_413573	43892	Europe / Netherlands / Hardinxveld Giessendam	Human	Original			Nanopore		Gap of 3 nucleotides when compared with reference sequence.	info
hCoV-19/Netherlands/Helmond_1363548/2020	EPI_ISL_413574	43890	Europe / Netherlands / Helmond	Human	Original			Nanopore		Single stretch of NNNs (0.67%)
hCoV-19/Netherlands/Naarden_1364774/2020	EPI_ISL_413577	43892	Europe / Netherlands / Naarden	Human	Original			Nanopore		Gap of 3 nucleotides when compared to reference sequence.	info
hCoV-19/Netherlands/Nootdorp_1364222/2020	EPI_ISL_413579	43893	Europe / Netherlands / Nootdorp	Human	Original			Nanopore
hCoV-19/Netherlands/Oisterwijk_1364072/2020	EPI_ISL_413580	43892	Europe / Netherlands / Oisterwijk	Human	Original			Nanopore		Gap of 3 nucleotides when compared to the reference sequence.	info
hCoV-19/Netherlands/Rotterdam_1363790/2020	EPI_ISL_413582	43891	Europe / Netherlands / Rotterdam	Human	Original			Nanopore		Gap of 3 nucleotides when compared to the reference sequence.	info
hCoV-19/Netherlands/Rotterdam_1364040/2020	EPI_ISL_413583	43892	Europe / Netherlands / Rotterdam	Human	Original			Nanopore		Gap of 3 nucleotides when compared to the reference sequence.	info
hCoV-19/Netherlands/Rotterdam_1364740/2020	EPI_ISL_413584	43893	Europe / Netherlands / Rotterdam	Human	Original			Nanopore
hCoV-19/Netherlands/Tilburg_1364286/2020	EPI_ISL_413587	43893	Europe / Netherlands / Tilburg	Human	Original			Nanopore
hCoV-19/Netherlands/Utrecht_1363564/2020	EPI_ISL_413588	43891	Europe / Netherlands / Utrecht	Human	Original			Nanopore		Single stretch of NNNs (0.67% of overall sequence)
hCoV-19/Netherlands/Utrecht_1363628/2020	EPI_ISL_413589	43891	Europe / Netherlands / Utrecht	Human	Original			Nanopore
hCoV-19/Netherlands/Utrecht_1364066/2020	EPI_ISL_413590	43892	Europe / Netherlands / Utrecht	Human	Original			Nanopore		Gap of 3 nucleotides when compared to the reference sequence.	info
hCoV-19/Netherlands/Zeewolde_1365080/2020	EPI_ISL_413591	43892	Europe / Netherlands / Zeewolde	Human	Original			Nanopore
hCoV-19/Taiwan/NTU03/2020	EPI_ISL_413592	43892	Asia / Taiwan / Taipei	Human	VeroE6	Throat swab	Patient travelling to Dubai (1/29/2020-2/10/2020) and Egypt (2/11/2020-2/21/2020)	Sanger
hCoV-19/Luxembourg/Lux1/2020	EPI_ISL_413593	43890	Europe / Luxembourg	Human	Original			Nanopore
hCoV-19/Australia/NSW08/2020	EPI_ISL_413594	43889	Oceania / Australia / NSW / Sydney	Human	Original	Oro-pharyngeal swab		Illumina	Geneious Prime 2020.0.5
hCoV-19/Australia/NSW09/2020	EPI_ISL_413595	43889	Oceania / Australia / NSW / Sydney	Human	Original	Nasopharyngeal aspirate		Illumina	Geneious Prime
hCoV-19/Australia/NSW10/2020	EPI_ISL_413596	43889	Oceania / Australia / NSW / Sydney	Human	Original	Nasopharyngeal aspirate		Illumina	Geneious prime	1 Y in the sequence
hCoV-19/Australia/NSW11/2020	EPI_ISL_413597	43892	Oceania / Australia / NSW / Sydney	Human	Original	Oro-pharyngeal swab		Illumina	Geneious Prime
hCoV-19/Australia/NSW12/2020	EPI_ISL_413598	43894	Oceania / Australia / NSW / Sydney	Human	Original	Oro-pharyngeal swab		Illumina	Geneious Prime
hCoV-19/Australia/NSW13/2020	EPI_ISL_413599	43894	Oceania / Australia / NSW / Sydney	Human	Original	Oro-pharyngeal swab		Illumina	Geneious Prime	1 Y in the sequence
hCoV-19/Australia/NSW14/2020	EPI_ISL_413600	43893	Oceania / Australia / NSW / Sydney	Human	Original	Sputum		Illumina	Geneious Prime
hCoV-19/USA/WA13-UW9/2020	EPI_ISL_413601	43892	North America / USA / Washington	Human	Original			Illumina NextSeq	Geneious Prime 2020.0.5
hCoV-19/China/WF0014/2020	EPI_ISL_413711	43862	Asia / China	Human	Original			MGI
hCoV-19/USA/WA-S38/2020	EPI_ISL_417091	43894	North America / USA / Washington / Snohomish County	Human	Original			Illumina Nextseq	Seattle Flu Assembly Pipeline
hCoV-19/USA/WA-S39/2020	EPI_ISL_417092	43894	North America / USA / Washington / Snohomish County	Human	Original			Illumina Nextseq	Seattle Flu Assembly Pipeline
hCoV-19/USA/WA-S40/2020	EPI_ISL_417093	43889	North America / USA / Washington / Snohomish County	Human	Original			Illumina Nextseq	Seattle Flu Assembly Pipeline
hCoV-19/USA/WA-S42/2020	EPI_ISL_417095	43889	North America / USA / Washington / King County	Human	Original			Illumina Nextseq	Seattle Flu Assembly Pipeline
hCoV-19/USA/WA-S43/2020	EPI_ISL_417096	43888	North America / USA / Washington	Human	Original			Illumina Nextseq	Seattle Flu Assembly Pipeline
hCoV-19/USA/WA-S44/2020	EPI_ISL_417097	43889	North America / USA / Washington	Human	Original			Illumina Nextseq	Seattle Flu Assembly Pipeline
hCoV-19/USA/WA-S45/2020	EPI_ISL_417098	43890	North America / USA / Washington	Human	Original			Illumina Nextseq	Seattle Flu Assembly Pipeline
hCoV-19/USA/WA-S46/2020	EPI_ISL_417099	43890	North America / USA / Washington	Human	Original			Illumina Nextseq	Seattle Flu Assembly Pipeline
hCoV-19/USA/WA-S47/2020	EPI_ISL_417100	43890	North America / USA / Washington / Snohomish County	Human	Original			Illumina Nextseq	Seattle Flu Assembly Pipeline
hCoV-19/USA/WA-S48/2020	EPI_ISL_417101	43890	North America / USA / Washington / Snohomish County	Human	Original			Illumina Nextseq	Seattle Flu Assembly Pipeline
hCoV-19/USA/WA-S49/2020	EPI_ISL_417102	43894	North America / USA / Washington / King County	Human	Original			Illumina Nextseq	Seattle Flu Assembly Pipeline
hCoV-19/USA/WA-S50/2020	EPI_ISL_417103	43895	North America / USA / Washington / King County	Human	Original			Illumina Nextseq	Seattle Flu Assembly Pipeline
hCoV-19/USA/WA-S51/2020	EPI_ISL_417104	43893	North America / USA / Washington	Human	Original			Illumina Nextseq	Seattle Flu Assembly Pipeline
hCoV-19/USA/WA-S52/2020	EPI_ISL_417105	43893	North America / USA / Washington / Snohomish County	Human	Original			Illumina Nextseq	Seattle Flu Assembly Pipeline
hCoV-19/USA/WA-S53/2020	EPI_ISL_417106	43893	North America / USA / Washington / Snohomish County	Human	Original			Illumina Nextseq	Seattle Flu Assembly Pipeline
hCoV-19/USA/WA-S54/2020	EPI_ISL_417107	43895	North America / USA / Washington / King County	Human	Original			Illumina Nextseq	Seattle Flu Assembly Pipeline
hCoV-19/USA/WA-S55/2020	EPI_ISL_417108	43890	North America / USA / Washington / King County	Human	Original			Illumina Nextseq	Seattle Flu Assembly Pipeline
hCoV-19/USA/WA-S56/2020	EPI_ISL_417109	43895	North America / USA / Washington / King County	Human	Original			Illumina Nextseq	Seattle Flu Assembly Pipeline
hCoV-19/USA/WA-S57/2020	EPI_ISL_417110	43893	North America / USA / Washington	Human	Original			Illumina Nextseq	Seattle Flu Assembly Pipeline
hCoV-19/USA/WA-S58/2020	EPI_ISL_417111	43895	North America / USA / Washington / Snohomish County	Human	Original			Illumina Nextseq	Seattle Flu Assembly Pipeline
hCoV-19/USA/WA-S59/2020	EPI_ISL_417112	43892	North America / USA / Washington / King County	Human	Original			Illumina Nextseq	Seattle Flu Assembly Pipeline
hCoV-19/USA/WA-S60/2020	EPI_ISL_417113	43892	North America / USA / Washington / King County	Human	Original			Illumina Nextseq	Seattle Flu Assembly Pipeline	Long stretches of NNNs (8.06% of overall sequence).	lowco
hCoV-19/USA/WA-S61/2020	EPI_ISL_417114	43895	North America / USA / Washington / King County	Human	Original			Illumina Nextseq	Seattle Flu Assembly Pipeline
hCoV-19/USA/WA-S62/2020	EPI_ISL_417115	43893	North America / USA / Washington / Snohomish County	Human	Original			Illumina Nextseq	Seattle Flu Assembly Pipeline
hCoV-19/USA/WA-S63/2020	EPI_ISL_417116	43894	North America / USA / Washington / King County	Human	Original			Illumina Nextseq	Seattle Flu Assembly Pipeline
hCoV-19/USA/WA-S64/2020	EPI_ISL_417117	43893	North America / USA / Washington / King County	Human	Original			Illumina Nextseq	Seattle Flu Assembly Pipeline
hCoV-19/USA/WA-S65/2020	EPI_ISL_417118	43893	North America / USA / Washington / King County	Human	Original			Illumina Nextseq	Seattle Flu Assembly Pipeline
hCoV-19/USA/WA-S66/2020	EPI_ISL_417119	43896	North America / USA / Washington / Snohomish County	Human	Original			Illumina Nextseq	Seattle Flu Assembly Pipeline
hCoV-19/USA/WA-S67/2020	EPI_ISL_417120	43894	North America / USA / Washington / King County	Human	Original			Illumina Nextseq	Seattle Flu Assembly Pipeline
hCoV-19/USA/WA-S68/2020	EPI_ISL_417121	43894	North America / USA / Washington / King County	Human	Original			Illumina Nextseq	Seattle Flu Assembly Pipeline
hCoV-19/USA/WA-S69/2020	EPI_ISL_417122	43895	North America / USA / Washington / King County	Human	Original			Illumina Nextseq	Seattle Flu Assembly Pipeline
hCoV-19/USA/WA-S70/2020	EPI_ISL_417123	43895	North America / USA / Washington / King County	Human	Original			Illumina Nextseq	Seattle Flu Assembly Pipeline
hCoV-19/USA/WA-S71/2020	EPI_ISL_417124	43895	North America / USA / Washington / King County	Human	Original			Illumina Nextseq	Seattle Flu Assembly Pipeline
hCoV-19/USA/WA-S72/2020	EPI_ISL_417125	43896	North America / USA / Washington / King County	Human	Original			Illumina Nextseq	Seattle Flu Assembly Pipeline
hCoV-19/USA/WA-S73/2020	EPI_ISL_417126	43895	North America / USA / Washington	Human	Original			Illumina Nextseq	Seattle Flu Assembly Pipeline
hCoV-19/USA/WA-S74/2020	EPI_ISL_417127	43895	North America / USA / Washington / King County	Human	Original			Illumina Nextseq	Seattle Flu Assembly Pipeline
hCoV-19/USA/WA-S75/2020	EPI_ISL_417128	43895	North America / USA / Washington / King County	Human	Original			Illumina Nextseq	Seattle Flu Assembly Pipeline
hCoV-19/USA/WA-S76/2020	EPI_ISL_417129	43895	North America / USA / Washington / King County	Human	Original			Illumina Nextseq	Seattle Flu Assembly Pipeline
hCoV-19/USA/WA-S77/2020	EPI_ISL_417130	43895	North America / USA / Washington / King County	Human	Original			Illumina Nextseq	Seattle Flu Assembly Pipeline
hCoV-19/USA/WA-S79/2020	EPI_ISL_417132	43895	North America / USA / Washington / King County	Human	Original			Illumina Nextseq	Seattle Flu Assembly Pipeline
hCoV-19/USA/WA-S80/2020	EPI_ISL_417133	43895	North America / USA / Washington / King County	Human	Original			Illumina Nextseq	Seattle Flu Assembly Pipeline
hCoV-19/USA/WA-S81/2020	EPI_ISL_417134	43887	North America / USA / Washington / King County	Human	Original			Illumina Nextseq	Seattle Flu Assembly Pipeline
hCoV-19/USA/WA-S82/2020	EPI_ISL_417135	43883	North America / USA / Washington / King County	Human	Original			Illumina Nextseq	Seattle Flu Assembly Pipeline
hCoV-19/USA/WA-S83/2020	EPI_ISL_417136	43895	North America / USA / Washington / King County	Human	Original			Illumina Nextseq	Seattle Flu Assembly Pipeline
hCoV-19/USA/WA-S84/2020	EPI_ISL_417137	43882	North America / USA / Washington / King County	Human	Original			Illumina Nextseq	Seattle Flu Assembly Pipeline
hCoV-19/USA/WA-S86/2020	EPI_ISL_417139	43891	North America / USA / Washington / King County	Human	Original			Illumina Nextseq	Seattle Flu Assembly Pipeline
hCoV-19/USA/WA-S87/2020	EPI_ISL_417140	43891	North America / USA / Washington / King County	Human	Original			Illumina Nextseq	Seattle Flu Assembly Pipeline
hCoV-19/USA/WA-S88/2020	EPI_ISL_417141	43891	North America / USA / Washington / King County	Human	Original			Illumina Nextseq	Seattle Flu Assembly Pipeline
hCoV-19/USA/WA-S89/2020	EPI_ISL_417142	43890	North America / USA / Washington / Umatilla County	Human	Original			Illumina Nextseq	Seattle Flu Assembly Pipeline
hCoV-19/USA/WA-S90/2020	EPI_ISL_417143	43890	North America / USA / Washington / Umatilla County	Human	Original			Illumina Nextseq	Seattle Flu Assembly Pipeline
hCoV-19/USA/WA-S91/2020	EPI_ISL_417144	43892	North America / USA / Washington / Snohomish County	Human	Original			Illumina Nextseq	Seattle Flu Assembly Pipeline
hCoV-19/USA/WA-S92/2020	EPI_ISL_417145	43890	North America / USA / Washington / King County	Human	Original			Illumina Nextseq	Seattle Flu Assembly Pipeline
hCoV-19/USA/WA-S93/2020	EPI_ISL_417146	43890	North America / USA / Washington / King County	Human	Original			Illumina Nextseq	Seattle Flu Assembly Pipeline
hCoV-19/USA/WA-S94/2020	EPI_ISL_417147	43889	North America / USA / Washington / Snohomish County	Human	Original			Illumina Nextseq	Seattle Flu Assembly Pipeline
hCoV-19/USA/WA-S95/2020	EPI_ISL_417148	43889	North America / USA / Washington / King County	Human	Original			Illumina Nextseq	Seattle Flu Assembly Pipeline
hCoV-19/USA/WA-S96/2020	EPI_ISL_417149	43889	North America / USA / Washington / King County	Human	Original			Illumina Nextseq	Seattle Flu Assembly Pipeline
hCoV-19/USA/WA-S97/2020	EPI_ISL_417150	43889	North America / USA / Washington / King County	Human	Original			Illumina Nextseq	Seattle Flu Assembly Pipeline
hCoV-19/USA/WA-S98/2020	EPI_ISL_417151	43890	North America / USA / Washington / King County	Human	Original			Illumina Nextseq	Seattle Flu Assembly Pipeline
hCoV-19/USA/WA-S99/2020	EPI_ISL_417152	43889	North America / USA / Washington / King County	Human	Original			Illumina Nextseq	Seattle Flu Assembly Pipeline
hCoV-19/USA/WA-S100/2020	EPI_ISL_417153	43890	North America / USA / Washington / King County	Human	Original			Illumina Nextseq	Seattle Flu Assembly Pipeline
hCoV-19/USA/WA-S101/2020	EPI_ISL_417154	43889	North America / USA / Washington / King County	Human	Original			Illumina Nextseq	Seattle Flu Assembly Pipeline
hCoV-19/USA/WA-S102/2020	EPI_ISL_417155	43889	North America / USA / Washington / King County	Human	Original			Illumina Nextseq	Seattle Flu Assembly Pipeline
hCoV-19/USA/WA-S103/2020	EPI_ISL_417156	43889	North America / USA / Washington / King County	Human	Original			Illumina Nextseq	Seattle Flu Assembly Pipeline
hCoV-19/USA/WA-S104/2020	EPI_ISL_417157	43895	North America / USA / Washington / Snohomish County	Human	Original			Illumina Nextseq	Seattle Flu Assembly Pipeline
hCoV-19/USA/WA-S105/2020	EPI_ISL_417158	43889	North America / USA / Washington / King County	Human	Original			Illumina Nextseq	Seattle Flu Assembly Pipeline
hCoV-19/USA/WA-S106/2020	EPI_ISL_417159	43890	North America / USA / Washington / King County	Human	Original			Illumina Nextseq	Seattle Flu Assembly Pipeline
hCoV-19/USA/WA-S107/2020	EPI_ISL_417160	43890	North America / USA / Washington / King County	Human	Original			Illumina Nextseq	Seattle Flu Assembly Pipeline
hCoV-19/USA/WA-S108/2020	EPI_ISL_417161	43890	North America / USA / Washington / King County	Human	Original			Illumina Nextseq	Seattle Flu Assembly Pipeline
hCoV-19/USA/WA-S109/2020	EPI_ISL_417162	43891	North America / USA / Washington / Snohomish County	Human	Original			Illumina Nextseq	Seattle Flu Assembly Pipeline
hCoV-19/USA/WA-S110/2020	EPI_ISL_417163	43895	North America / USA / Washington / King County	Human	Original			Illumina Nextseq	Seattle Flu Assembly Pipeline
hCoV-19/USA/WA-S111/2020	EPI_ISL_417164	43897	North America / USA / Washington / King County	Human	Original			Illumina Nextseq	Seattle Flu Assembly Pipeline
hCoV-19/USA/WA-S112/2020	EPI_ISL_417165	43898	North America / USA / Washington / King County	Human	Original			Illumina Nextseq	Seattle Flu Assembly Pipeline
hCoV-19/USA/WA-S114/2020	EPI_ISL_417167	43895	North America / USA / Washington / Snohomish County	Human	Original			Illumina Nextseq	Seattle Flu Assembly Pipeline
hCoV-19/USA/WA-S115/2020	EPI_ISL_417168	43890	North America / USA / Washington / King County	Human	Original			Illumina Nextseq	Seattle Flu Assembly Pipeline
hCoV-19/USA/WA-S116/2020	EPI_ISL_417169	43892	North America / USA / Washington	Human	Original			Illumina Nextseq	Seattle Flu Assembly Pipeline
hCoV-19/USA/WA-S117/2020	EPI_ISL_417170	43892	North America / USA / Washington	Human	Original			Illumina Nextseq	Seattle Flu Assembly Pipeline
hCoV-19/USA/WA-S118/2020	EPI_ISL_417171	43891	North America / USA / Washington / King County	Human	Original			Illumina Nextseq	Seattle Flu Assembly Pipeline
hCoV-19/USA/WA-S119/2020	EPI_ISL_417172	43890	North America / USA / Washington / King County	Human	Original			Illumina Nextseq	Seattle Flu Assembly Pipeline
hCoV-19/USA/WA-S120/2020	EPI_ISL_417173	43891	North America / USA / Washington / King County	Human	Original			Illumina Nextseq	Seattle Flu Assembly Pipeline	Long stretches of NNNs (8.56% of overall sequence).	lowco
hCoV-19/USA/WA-S121/2020	EPI_ISL_417174	43891	North America / USA / Washington / King County	Human	Original			Illumina Nextseq	Seattle Flu Assembly Pipeline	Long stretches of NNNs (5.04% of overall sequence).	lowco
hCoV-19/USA/WA-S122/2020	EPI_ISL_417175	43892	North America / USA / Washington / Grant County	Human	Original			Illumina Nextseq	Seattle Flu Assembly Pipeline
hCoV-19/Hong Kong/HKPU1_2101/2020	EPI_ISL_417176	43851	Asia / Hong Kong	Human	Original			Nanopore MinION and Illumina MiSeq
hCoV-19/Hong Kong/HKPU6_2101/2020	EPI_ISL_417178	43855	Asia / Hong Kong	Human	Original
hCoV-19/Hong Kong/HKPU19_0402/2020	EPI_ISL_417181	43866	Asia / Hong Kong	Human	Original			Nanopore MinION and Illumina MiSeq
hCoV-19/Hong Kong/HKPU28_3001/2020	EPI_ISL_417185	43870	Asia / Hong Kong	Human	Original			Nanopore MinION and Illumina MiSeq
hCoV-19/South Africa/R03006/2020	EPI_ISL_417186	43897	Africa / South Africa / KZN	Human	Original	Combined nasopharyngeal and oropharyngeal swab		Illumina Miseq	Mapping to reference
hCoV-19/Hong Kong/HKPU29_0102/2020	EPI_ISL_417187	43869	Asia / Hong Kong	Human	Original			Nanopore MinION and Illumina MiSeq
hCoV-19/Hong Kong/HKPU30_2901/2020	EPI_ISL_417188	43869	Asia / Hong Kong	Human	Original			Nanopore MinION and Illumina MiSeq
hCoV-19/USA/MN5-MDH5/2020	EPI_ISL_417191	43900	North America / USA / Minnesota	Human	Original			Nanopore MinION	ARTIC-nCoV-bioinformaticsSOP v1.0.0	Insertion of 4 nucleotides when compared to the reference sequence. Gap of 1 nucleotides when compared to the reference sequence.	info
hCoV-19/USA/MN25-MDH25/2020	EPI_ISL_417192	43902	North America / USA / Minnesota	Human	Original			Nanopore MinION	ARTIC-nCoV-bioinformaticsSOP v1.0.0
hCoV-19/Hong Kong/HKPU32_0402/2020	EPI_ISL_417193	43870	Asia / Hong Kong	Human	Original			Nanopore MinION and Illumina MiSeq
hCoV-19/USA/MN26-MDH26/2020	EPI_ISL_417194	43902	North America / USA / Minnesota	Human	Original			Nanopore MinION	ARTIC-nCoV-bioinformaticsSOP v1.0.0
hCoV-19/USA/MN29-MDH29/2020	EPI_ISL_417196	43901	North America / USA / Minnesota	Human	Original			Nanopore MinION	ARTIC-nCoV-bioinformaticsSOP v1.0.0
hCoV-19/Hong Kong/HKPU34_3001/2020	EPI_ISL_417197	43870	Asia / Hong Kong	Human	Original			Nanopore MinION and Illumina MiSeq
hCoV-19/USA/WI-UW-06/2020	EPI_ISL_417200	43911	North America / USA / Wisconsin / Cottage Grove	Human	Original	Nasal swab		Nanopore MinION - ARTIC sequencing protocol	custom - minimap2
hCoV-19/USA/WI-UW-07/2020	EPI_ISL_417201	43911	North America / USA / Wisconsin / Madison	Human	Original	Nasal swab		Nanopore GridION -- ARTIC sequencing protocol	custom -- minimap2
hCoV-19/USA/WI-UW-08/2020	EPI_ISL_417202	43911	North America / USA / Wisconsin / Stoughton	Human	Original	Nasal swab		Nanopore GridION -- ARTIC protocol	custom -- minimap2
hCoV-19/USA/WI-UW-09/2020	EPI_ISL_417203	43911	North America / USA / Wisconsin / Madison	Human	Original	Nasal swab		Nanpore GridION -- ARTIC sequencing protocol	custom -- minimap2
hCoV-19/USA/WI-UW-10/2020	EPI_ISL_417204	43911	North America / USA / Wisconsin / Cambridge	Human	Original	Nasal swab		Nanopore GridION -- ARTIC sequencing protocol	custom -- minimap2
hCoV-19/Spain/Valencia9/2020	EPI_ISL_417205	43892	Europe / Spain / Comunitat Valenciana / Valencia	Human	Original	Naso-pharyngeal exudate		Nanopore MinION	Artic pipeline	Long stretches of NNNs (10.22% of overall sequence). NSP11 is missing. NS7b is missing. Missing regions due to low quality.	lowco
hCoV-19/Spain/Valencia10/2020	EPI_ISL_417206	43896	Europe / Spain / Comunitat Valenciana / Valencia	Human	Original	Naso-pharyngeal exudate		Nanopore MinION	Artic pipeline	Long stretches of NNNs (12.91% of overall sequence). NSP11 is missing. NS7b is missing. Missing regions due to low quality.	lowco
hCoV-19/NewZealand/CoV001/2020	EPI_ISL_417211	43901	Oceania / New Zealand / Otago	Human	Original			Illumina Miseq		Gap of 3 nucleotides when compared to the reference sequence.	info
hCoV-19/England/20102068502/2020	EPI_ISL_417213	43891	Europe / United Kingdom / England	Human	Original			Illumina NextSeq	PHE pipeline (BWA-SAMtools-Quasibam)
hCoV-19/England/20102098802/2020	EPI_ISL_417217	43891	Europe / United Kingdom / England	Human	Original			Illumina NextSeq	PHE pipeline (BWA-SAMtools-Quasibam)
hCoV-19/England/20104002606/2020	EPI_ISL_417220	43893	Europe / United Kingdom / England	Human	Original			Illumina NextSeq	PHE pipeline (BWA-SAMtools-Quasibam)	Gap of 3 nucleotides when compared to the reference sequence.	info
hCoV-19/England/20104003002/2020	EPI_ISL_417222	43894	Europe / United Kingdom / England	Human	Original			Illumina NextSeq	PHE pipeline (BWA-SAMtools-Quasibam)
hCoV-19/England/20104004902/2020	EPI_ISL_417226	43892	Europe / United Kingdom / England	Human	Original			Illumina NextSeq	PHE pipeline (BWA-SAMtools-Quasibam)
hCoV-19/England/20104007503/2020	EPI_ISL_417227	43893	Europe / United Kingdom / England	Human	Original			Illumina NextSeq	PHE pipeline (BWA-SAMtools-Quasibam)
hCoV-19/England/20104008402/2020	EPI_ISL_417228	43893	Europe / United Kingdom / England	Human	Original			Illumina NextSeq	PHE pipeline (BWA-SAMtools-Quasibam)
hCoV-19/England/20104008702/2020	EPI_ISL_417230	43892	Europe / United Kingdom / England	Human	Original			Illumina NextSeq	PHE pipeline (BWA-SAMtools-Quasibam)
hCoV-19/England/20104008802/2020	EPI_ISL_417231	43893	Europe / United Kingdom / England	Human	Original			Illumina NextSeq	PHE pipeline (BWA-SAMtools-Quasibam)
hCoV-19/England/20104008902/2020	EPI_ISL_417232	43894	Europe / United Kingdom / England	Human	Original			Illumina NextSeq	PHE pipeline (BWA-SAMtools-Quasibam)
hCoV-19/England/20104009002/2020	EPI_ISL_417233	43892	Europe / United Kingdom / England	Human	Original			Illumina NextSeq	PHE pipeline (BWA-SAMtools-Quasibam)
hCoV-19/England/20104009102/2020	EPI_ISL_417234	43892	Europe / United Kingdom / England	Human	Original			Illumina NextSeq	PHE pipeline (BWA-SAMtools-Quasibam)
hCoV-19/England/20104013703/2020	EPI_ISL_417235	43892	Europe / United Kingdom / England	Human	Original			Illumina NextSeq	PHE pipeline (BWA-SAMtools-Quasibam)
hCoV-19/England/20104015302/2020	EPI_ISL_417236	43891	Europe / United Kingdom / England	Human	Original			Illumina NextSeq	PHE pipeline (BWA-SAMtools-Quasibam)
hCoV-19/England/20104035803/2020	EPI_ISL_417238	43893	Europe / United Kingdom / England	Human	Original			Illumina NextSeq	PHE pipeline (BWA-SAMtools-Quasibam)
hCoV-19/England/20106003303/2020	EPI_ISL_417239	43893	Europe / United Kingdom / England	Human	Original			Illumina NextSeq	PHE pipeline (BWA-SAMtools-Quasibam)	Gap of 3 nucleotides when compared to the reference sequence.	info
hCoV-19/England/20106004803/2020	EPI_ISL_417240	43893	Europe / United Kingdom / England	Human	Original			Illumina NextSeq	PHE pipeline (BWA-SAMtools-Quasibam)
hCoV-19/England/20106005103/2020	EPI_ISL_417242	43893	Europe / United Kingdom / England	Human	Original			Illumina NextSeq	PHE pipeline (BWA-SAMtools-Quasibam)	Long stretches of NNNs (8.53% of overall sequence). M is missing.	lowco
hCoV-19/England/20106005403/2020	EPI_ISL_417244	43893	Europe / United Kingdom / England	Human	Original			Illumina NextSeq	PHE pipeline (BWA-SAMtools-Quasibam)
hCoV-19/England/20106145903/2020	EPI_ISL_417246	43893	Europe / United Kingdom / England	Human	Original			Illumina NextSeq	PHE pipeline (BWA-SAMtools-Quasibam)
hCoV-19/England/20108003302/2020	EPI_ISL_417248	43893	Europe / United Kingdom / England	Human	Original			Illumina NextSeq	PHE pipeline (BWA-SAMtools-Quasibam)
hCoV-19/England/20108004702/2020	EPI_ISL_417250	43892	Europe / United Kingdom / England	Human	Original			Illumina NextSeq	PHE pipeline (BWA-SAMtools-Quasibam)
hCoV-19/England/20108006003/2020	EPI_ISL_417252	43895	Europe / United Kingdom / England	Human	Original			Illumina NextSeq	PHE pipeline (BWA-SAMtools-Quasibam)
hCoV-19/England/20108006802/2020	EPI_ISL_417254	43894	Europe / United Kingdom / England	Human	Original			Illumina NextSeq	PHE pipeline (BWA-SAMtools-Quasibam)
hCoV-19/England/20108007002/2020	EPI_ISL_417255	43894	Europe / United Kingdom / England	Human	Original			Illumina NextSeq	PHE pipeline (BWA-SAMtools-Quasibam)
hCoV-19/England/20108007302/2020	EPI_ISL_417256	43893	Europe / United Kingdom / England	Human	Original			Illumina NextSeq	PHE pipeline (BWA-SAMtools-Quasibam)
hCoV-19/England/20108034006/2020	EPI_ISL_417258	43896	Europe / United Kingdom / England	Human	Original			Illumina NextSeq	PHE pipeline (BWA-SAMtools-Quasibam)
hCoV-19/England/20109035906/2020	EPI_ISL_417260	43895	Europe / United Kingdom / England	Human	Original			Illumina NextSeq	PHE pipeline (BWA-SAMtools-Quasibam)
hCoV-19/England/20109038906/2020	EPI_ISL_417261	43896	Europe / United Kingdom / England	Human	Original			Illumina NextSeq	PHE pipeline (BWA-SAMtools-Quasibam)	Long stretches of NNNs (15.71% of overall sequence). Gap of 3 nucleotides when compared to the reference sequence.	lowco
hCoV-19/England/20109039306/2020	EPI_ISL_417262	43896	Europe / United Kingdom / England	Human	Original			Illumina NextSeq	PHE pipeline (BWA-SAMtools-Quasibam)
hCoV-19/England/20109050106/2020	EPI_ISL_417263	43896	Europe / United Kingdom / England	Human	Original			Illumina NextSeq	PHE pipeline (BWA-SAMtools-Quasibam)	Gap of 3 nucleotides when compared to the reference sequence.	info
hCoV-19/England/20109050306/2020	EPI_ISL_417264	43894	Europe / United Kingdom / England	Human	Original			Illumina NextSeq	PHE pipeline (BWA-SAMtools-Quasibam)	Gap of 3 nucleotides when compared to the reference sequence.	info
hCoV-19/England/20109050406/2020	EPI_ISL_417265	43898	Europe / United Kingdom / England	Human	Original			Illumina NextSeq	PHE pipeline (BWA-SAMtools-Quasibam)
hCoV-19/England/20109050506/2020	EPI_ISL_417266	43895	Europe / United Kingdom / England	Human	Original			Illumina NextSeq	PHE pipeline (BWA-SAMtools-Quasibam)
hCoV-19/England/20109050606/2020	EPI_ISL_417267	43895	Europe / United Kingdom / England	Human	Original			Illumina NextSeq	PHE pipeline (BWA-SAMtools-Quasibam)
hCoV-19/England/20109050706/2020	EPI_ISL_417268	43895	Europe / United Kingdom / England	Human	Original			Illumina NextSeq	PHE pipeline (BWA-SAMtools-Quasibam)
hCoV-19/England/20109050806/2020	EPI_ISL_417269	43895	Europe / United Kingdom / England	Human	Original			Illumina NextSeq	PHE pipeline (BWA-SAMtools-Quasibam)
hCoV-19/England/20109051806/2020	EPI_ISL_417270	43896	Europe / United Kingdom / England	Human	Original			Illumina NextSeq	PHE pipeline (BWA-SAMtools-Quasibam)
hCoV-19/England/20109052006/2020	EPI_ISL_417272	43896	Europe / United Kingdom / England	Human	Original			Illumina NextSeq	PHE pipeline (BWA-SAMtools-Quasibam)
hCoV-19/England/20109052506/2020	EPI_ISL_417276	43897	Europe / United Kingdom / England	Human	Original			Illumina NextSeq	PHE pipeline (BWA-SAMtools-Quasibam)	Gap of 3 nucleotides when compared to the reference sequence.	info
hCoV-19/England/20109053106/2020	EPI_ISL_417277	43897	Europe / United Kingdom / England	Human	Original			Illumina NextSeq	PHE pipeline (BWA-SAMtools-Quasibam)	Long stretches of NNNs (8.39% of overall sequence).	lowco
hCoV-19/England/20109053406/2020	EPI_ISL_417278	43897	Europe / United Kingdom / England	Human	Original			Illumina NextSeq	PHE pipeline (BWA-SAMtools-Quasibam)	Insertion of 3 nucleotides when compared to the reference sequence.	info
hCoV-19/England/20109053606/2020	EPI_ISL_417279	43897	Europe / United Kingdom / England	Human	Original			Illumina NextSeq	PHE pipeline (BWA-SAMtools-Quasibam)
hCoV-19/England/20109054806/2020	EPI_ISL_417280	43897	Europe / United Kingdom / England	Human	Original			Illumina NextSeq	PHE pipeline (BWA-SAMtools-Quasibam)
hCoV-19/England/20109056906/2020	EPI_ISL_417282	43895	Europe / United Kingdom / England	Human	Original			Illumina NextSeq	PHE pipeline (BWA-SAMtools-Quasibam)
hCoV-19/England/20109058906/2020	EPI_ISL_417283	43896	Europe / United Kingdom / England	Human	Original			Illumina NextSeq	PHE pipeline (BWA-SAMtools-Quasibam)	Gap of 3 nucleotides when compared to the reference sequence.	info
hCoV-19/England/20109093606/2020	EPI_ISL_417285	43896	Europe / United Kingdom / England	Human	Original			Illumina NextSeq	PHE pipeline (BWA-SAMtools-Quasibam)	Gap of 3 nucleotides when compared to the reference sequence.	info
hCoV-19/England/20109093706/2020	EPI_ISL_417286	43895	Europe / United Kingdom / England	Human	Original			Illumina NextSeq	PHE pipeline (BWA-SAMtools-Quasibam)	Gap of 3 nucleotides when compared to the reference sequence.	info
hCoV-19/England/20109093806/2020	EPI_ISL_417287	43896	Europe / United Kingdom / England	Human	Original			Illumina NextSeq	PHE pipeline (BWA-SAMtools-Quasibam)
hCoV-19/England/20109094006/2020	EPI_ISL_417289	43896	Europe / United Kingdom / England	Human	Original			Illumina NextSeq	PHE pipeline (BWA-SAMtools-Quasibam)
hCoV-19/England/20109094106/2020	EPI_ISL_417290	43896	Europe / United Kingdom / England	Human	Original			Illumina NextSeq	PHE pipeline (BWA-SAMtools-Quasibam)
hCoV-19/England/20109094206/2020	EPI_ISL_417291	43898	Europe / United Kingdom / England	Human	Original			Illumina NextSeq	PHE pipeline (BWA-SAMtools-Quasibam)
hCoV-19/England/20109094506/2020	EPI_ISL_417292	43898	Europe / United Kingdom / England	Human	Original			Illumina NextSeq	PHE pipeline (BWA-SAMtools-Quasibam)
hCoV-19/England/20109097506/2020	EPI_ISL_417293	43898	Europe / United Kingdom / England	Human	Original			Illumina NextSeq	PHE pipeline (BWA-SAMtools-Quasibam)
hCoV-19/England/20109098806/2020	EPI_ISL_417295	43898	Europe / United Kingdom / England	Human	Original			Illumina NextSeq	PHE pipeline (BWA-SAMtools-Quasibam)
hCoV-19/England/20109099006/2020	EPI_ISL_417297	43896	Europe / United Kingdom / England	Human	Original			Illumina NextSeq	PHE pipeline (BWA-SAMtools-Quasibam)
hCoV-19/England/20109099106/2020	EPI_ISL_417298	43898	Europe / United Kingdom / England	Human	Original			Illumina NextSeq	PHE pipeline (BWA-SAMtools-Quasibam)
hCoV-19/England/20109099206/2020	EPI_ISL_417299	43898	Europe / United Kingdom / England	Human	Original			Illumina NextSeq	PHE pipeline (BWA-SAMtools-Quasibam)
hCoV-19/Finland/13M83/2020	EPI_ISL_418400	43903	Europe / Finland	Human	Original	Nasopharyngeal swap		Illumina Miseq	BWA-MEM
hCoV-19/Finland/14M12/2020	EPI_ISL_418401	43904	Europe / Finland	Human	Original	Nasopharyngeal swap		Illumina Miseq	BWA-MEM
hCoV-19/Finland/14M13/2020	EPI_ISL_418402	43904	Europe / Finland	Human	Original	Nasopharyngeal swap		Illumina Miseq	BWA-MEM
hCoV-19/Finland/14M14/2020	EPI_ISL_418403	43904	Europe / Finland	Human	Original	Nasopharyngeal swap		Illumina Miseq	BWA-MEM
hCoV-19/Finland/14M16/2020	EPI_ISL_418404	43904	Europe / Finland	Human	Original	Nasopharyngeal swap		Illumina Miseq	BWA-MEM
hCoV-19/Finland/14M20/2020	EPI_ISL_418405	43904	Europe / Finland	Human	Original	Nasopharyngeal swap		Illumina Miseq	BWA-MEM
hCoV-19/Finland/14M26/2020	EPI_ISL_418406	43904	Europe / Finland	Human	Original	Nasopharyngeal swap		Illumina Miseq	BWA-MEM
hCoV-19/Finland/14M32/2020	EPI_ISL_418408	43904	Europe / Finland / Helsinki	Human	Original	Nasopharyngeal swap		Illumina Miseq	BWA-MEM
hCoV-19/Finland/14M74/2020	EPI_ISL_418409	43904	Europe / Finland / Helsinki	Human	Original	Nasopharyngeal swap		Illumina Miseq	BWA-MEM
hCoV-19/Finland/14M77/2020	EPI_ISL_418410	43904	Europe / Finland / Helsinki	Human	Original	Nasopharyngeal swap		Illumina Miseq	BWA-MEM
hCoV-19/Finland/14M82/2020	EPI_ISL_418411	43904	Europe / Finland / Helsinki	Human	Original	Nasopharyngeal swap		Illumina Miseq	BWA-MEM	[I] Gap of 3 nucleotides when compared to the reference sequence.	info
hCoV-19/France/ARA094100/2020	EPI_ISL_418412	43905	Europe / France / ARA / Privas	Human	Original	Nasopharyngeal swab		Illumina Nextseq	bwa, samtools, custom
hCoV-19/France/ARA09428/2020	EPI_ISL_418413	43905	Europe / France / ARA / Macon	Human	Original	Nasopharyngeal swab		Illumina Nextseq	bwa, samtools, custom
hCoV-19/France/ARA09434/2020	EPI_ISL_418414	43905	Europe / France / ARA / Valence	Human	Original	Nasopharyngeal swab		Illumina Nextseq	bwa, samtools, custom
hCoV-19/France/ARA09588/2020	EPI_ISL_418416	43906	Europe / France / ARA / Venissieux	Human	Original	Nasopharyngeal swab		Illumina Nextseq	bwa, samtools, custom
hCoV-19/France/ARA09686/2020	EPI_ISL_418417	43906	Europe / France / ARA / Valence	Human	Original	Nasopharyngeal swab		Illumina Nextseq	bwa, samtools, custom
hCoV-19/France/ARA10163/2020	EPI_ISL_418418	43906	Europe / France / ARA / Lyon	Human	Original	Nasopharyngeal swab		Illumina Nextseq	bwa, samtools, custom
hCoV-19/France/ARA10165/2020	EPI_ISL_418419	43906	Europe / France / ARA / Lyon	Human	Original	Nasopharyngeal swab		Illumina Nextseq	bwa, samtools, custom
hCoV-19/France/ARA10170/2020	EPI_ISL_418420	43907	Europe / France / ARA / Lyon	Human	Original	Nasopharyngeal swab		Illumina Nextseq	bwa, samtools, custom
hCoV-19/France/ARA10184/2020	EPI_ISL_418422	43907	Europe / France / ARA / Lyon	Human	Original	Nasopharyngeal swab		Illumina Nextseq	bwa, samtools, custom
hCoV-19/France/ARA10188/2020	EPI_ISL_418423	43907	Europe / France / ARA / Lyon	Human	Original	Nasopharyngeal swab		Illumina Nextseq	bwa, samtools, custom
hCoV-19/France/ARA10189/2020	EPI_ISL_418424	43907	Europe / France / ARA / Lyon	Human	Original	Nasopharyngeal swab		Illumina Nextseq	bwa, samtools, custom
hCoV-19/France/ARA10192/2020	EPI_ISL_418425	43907	Europe / France / ARA / Lyon	Human	Original	Nasopharyngeal swab		Illumina Nextseq	bwa, samtools, custom
hCoV-19/France/ARA10251/2020	EPI_ISL_418426	43907	Europe / France / ARA / Bourg-en-Bresse	Human	Original	Nasopharyngeal swab		Illumina Nextseq	bwa, samtools, custom
hCoV-19/France/ARA10257/2020	EPI_ISL_418427	43907	Europe / France / ARA / Saint-Priest	Human	Original	Nasopharyngeal swab		Illumina Nextseq	bwa, samtools, custom
hCoV-19/France/ARA10282/2020	EPI_ISL_418428	43907	Europe / France / ARA / Vienne	Human	Original	Nasopharyngeal swab		Illumina Nextseq	bwa, samtools, custom
hCoV-19/France/ARA10876/2020	EPI_ISL_418429	43908	Europe / France / ARA / Lyon	Human	Original	Nasopharyngeal swab		Illumina Nextseq	bwa, samtools, custom
hCoV-19/France/ARA10910/2020	EPI_ISL_418430	43908	Europe / France / ARA / Lyon	Human	Original	Nasopharyngeal swab		Illumina Nextseq	bwa, samtools, custom
hCoV-19/France/ARA10968/2020	EPI_ISL_418431	43908	Europe / France / ARA / Lyon	Human	Original	Nasopharyngeal swab		Illumina Nextseq	bwa, samtools, custom
hCoV-19/France/ARA11036/2020	EPI_ISL_418432	43908	Europe / France / ARA / Lyon	Human	Original	Nasopharyngeal swab		Illumina Nextseq	bwa, samtools, custom
hCoV-19/Hangzhou/HZ48/2020	EPI_ISL_418441	43851	Asia / China / Hangzhou	Human	Original	Nasopharyngeal swab		illumina Miseq and Nanopore Minion	bwa, samtools, vcflib
hCoV-19/Hangzhou/HZ49/2020	EPI_ISL_418442	43851	Asia / China / Hangzhou	Human	Original	Nasopharyngeal swab		illumina Miseq and Nanopore Minion	bwa, samtools, vcflib
hCoV-19/Hangzhou/HZ60/2020	EPI_ISL_418502	43852	Asia / China / Hangzhou	Human	Original			illumina Miseq and Nanopore minion	bwa, samtools, vcflib
hCoV-19/Hangzhou/HZ62/2020	EPI_ISL_418503	43852	Asia / China / Hangzhou	Human	Original	Nasopharyngeal swab		illumina Miseq and Nanopore Minion	bwa, samtools, vcflib
hCoV-19/Hangzhou/HZ79/2020	EPI_ISL_418504	43851	Asia / China / Hangzhou	Human	Original	Nasopharyngeal swab		illumina Miseq and Nanopore Minion	bwa, samtools, vcflib
hCoV-19/Hangzhou/HZ90/2020	EPI_ISL_418506	43851	Asia / China / Hangzhou	Human	Original	Nasopharyngeal swab		illumina Miseq and Nanopore Minion	bwa, samtools, vcflib
hCoV-19/Hangzhou/HZ91/2020	EPI_ISL_418507	43851	Asia/China/Zhejiang/Hangzhou	Human	Original	Nasopharyngeal swab		illumina Miseq and Nanopore Minion	bwa, samtools, vcflib
hCoV-19/Hangzhou/HZ162/2020	EPI_ISL_418508	43853	Asia / China / Zhejiang / Hangzhou	Human	Original	Nasopharyngeal swab		illumina Miseq and Nanopore Minion	bwa, samtools, vcflib
hCoV-19/Hangzhou/HZ178/2020	EPI_ISL_418509	43853	Asia / China / Zhejiang / Hangzhou	Human	Original	Nasopharyngeal swab		illumina Miseq and Nanopore Minion	bwa, samtools, vcflib
hCoV-19/Hangzhou/HZ185/2020	EPI_ISL_418510	43853	Asia / China / Hangzhou	Human	Original	Nasopharyngeal swab		illumina Miseq and Nanopore Minion	bwa, samtools, vcflib
hCoV-19/Hangzhou/HZ477/2020	EPI_ISL_418511	43854	Asia / China / Zhejiang / Hangzhou	Human	Original	Nasopharyngeal swab		illumina Miseq and Nanopore Minion	bwa, samtools, vcflib
hCoV-19/Hangzhou/HZ481/2020	EPI_ISL_418512	43855	Asia / China / Zhejiang / Hangzhou	Human	Original	Nasopharyngeal swab		illumina Miseq and Nanopore Minion	bwa, samtools, vcflib
hCoV-19/Hangzhou/HZ551/2020	EPI_ISL_418513	43855	Asia / China / Hangzhou	Human	Original	Nasopharyngeal swab		illumina Miseq and Nanopore Minion	bwa, samtools, vcflib
hCoV-19/Hangzhou/HZ576/2020	EPI_ISL_418514	43855	Asia / China / Zhejiang / Hangzhou	Human	Original	Nasopharyngeal swab		illumina Miseq and Nanopore Minion	bwa, samtools, vcflib
hCoV-19/Hangzhou/HZ638/2020	EPI_ISL_418515	43855	Asia / China / Hangzhou	Human	Original	Nasopharyngeal swab		illumina Miseq and Nanopore Minion	bwa, samtools, vcflib
hCoV-19/Ireland/21023/2020	EPI_ISL_418516	43896	Europe / Ireland / Tipperary	Human	Original			Nanopore MinION	ArticNetwork script
hCoV-19/Ireland/21145/2020	EPI_ISL_418548	43896	Europe / Ireland / Dublin	Human	Original	Swab		Nanopore MinION	Artic Network protocol
hCoV-19/Ireland/Dublin-22361/2020	EPI_ISL_418580	43898	Europe / Ireland / Cork	Human	Original	Swab		Nanopore MinION	Artic Network protocol
hCoV-19/Ireland/Dublin-22428/2020	EPI_ISL_418581	43898	Europe / Ireland / Dublin	Human	Original	Swab		Nanopore MinION	Artic Network protocol
hCoV-19/Ireland/22901/2020	EPI_ISL_418582	43900	Europe / Ireland / Louth	Human	Original			Nanopore MinION	Artic Network protocol
hCoV-19/Ireland/24042/2020	EPI_ISL_418583	43900	Europe / Ireland / Dublin	Human	Original	swab		Nanopore MinION	Artic Network protocol
hCoV-19/Ireland/24052/2020	EPI_ISL_418584	43900	Europe / Ireland / Wicklow	Human	Original			Nanopore MinION	Artic Network protocol
hCoV-19/USA/NY-NYUMC39/2020	EPI_ISL_419700	43908	North America / USA / New York / Manhattan	Human	Original			Targeted capture, Illumina Novaseq	bwa/0.7.17, mapped to NC_045512v2, bases <30x masked
hCoV-19/USA/NY-NYUMC40/2020	EPI_ISL_419701	43908	North America / USA / New York / Manhattan	Human	Original			Targeted capture, Illumina Novaseq	bwa/0.7.17, mapped to NC_045512v2, masked bases <6x	Long stretches of NNNs (10.46% of overall sequence).	lowco
hCoV-19/USA/NY-NYUMC41/2020	EPI_ISL_419702	43908	North America / USA / New York / Brooklyn	Human	Original			Targeted capture, Illumina Novaseq	bwa/0.7.17, mapped to NC_045512v2, masked bases <6x	Gap of 9 nucleotides when compared to the reference sequence.	info
hCoV-19/USA/NY-NYUMC42/2020	EPI_ISL_419703	43908	North America / USA / New York / Manhattan	Human	Original			Targeted capture, Illumina Novaseq	bwa/0.7.17, mapped to NC_045512v2, bases <30x masked
hCoV-19/USA/NY-NYUMC43/2020	EPI_ISL_419704	43908	North America / USA / New York / Manhattan	Human	Original			Targeted capture, Illumina Novaseq	bwa/0.7.17, mapped to NC_045512v2, bases <30x masked
hCoV-19/USA/NY-NYUMC44/2020	EPI_ISL_419705	43908	North America / USA / New York / Manhattan	Human	Original			Targeted capture, Illumina Novaseq	bwa/0.7.17, mapped to NC_045512v2, bases <30x masked
hCoV-19/USA/VA-DCLS-0012/2020	EPI_ISL_419706	43900	North America / USA / Virginia	Human	Original			Illumina MiSeq	minimap2/ivar
hCoV-19/Spain/Cataluna201397/2020	EPI_ISL_419707	2020	Europe / Spain / Catalonia	Human	Original	Oro-pharyngeal swab		Illumina Miseq	Mapping consensus
hCoV-19/USA/VA-DCLS-0014/2020	EPI_ISL_419708	43902	North America / USA / Virginia	Human	Original			Illumina MiSeq	minimap2/ivar
hCoV-19/Spain/PaisVasco201602/2020	EPI_ISL_419709	43894	Europe / Spain / BasqueCountry	Human	Original	Oro-pharyngeal swab		Illumina Miseq	Mapping consensus
hCoV-19/USA/VA-DCLS-0016/2020	EPI_ISL_419710	43902	North America / USA / Virginia	Human	Original			Illumina MiSeq	minimap2/ivar
hCoV-19/USA/VA-DCLS-0017/2020	EPI_ISL_419711	43901	North America / USA / Virginia	Human	Original			Illumina MiSeq	minimap2/ivar
hCoV-19/USA/VA-DCLS-0020/2020	EPI_ISL_419712	43900	North America / USA / Virginia	Human	Original			Illumina MiSeq	minimap2/ivar
hCoV-19/USA/VA-DCLS-0021/2020	EPI_ISL_419713	43901	North America / USA / Virginia	Human	Original			Illumina MiSeq	minimap2/ivar
hCoV-19/Australia/VIC108/2020	EPI_ISL_419714	43908	Oceania / Australia / Victoria	Human	Original			Illumina NextSeq 550	ARTIC V1 amplicons, Nextera XT library, minimap2 v2.17, ivar v1.1, samtools v1.10
hCoV-19/Australia/VIC111/2020	EPI_ISL_419715	43908	Oceania / Australia / Victoria	Human	Original			Illumina NextSeq 550	ARTIC V1 amplicons, Nextera XT library, minimap2 v2.17, ivar v1.1, samtools v1.10
hCoV-19/Australia/VIC110/2020	EPI_ISL_419716	43908	Oceania / Australia / Victoria	Human	Original			Illumina NextSeq 550	ARTIC V1 amplicons, Nextera XT library, minimap2 v2.17, ivar v1.1, samtools v1.10
hCoV-19/Australia/VIC115/2020	EPI_ISL_419717	43909	Oceania / Australia / Victoria	Human	Original			Illumina NextSeq 550	ARTIC V1 amplicons, Nextera XT library, minimap2 v2.17, ivar v1.1, samtools v1.10
hCoV-19/Australia/VIC109/2020	EPI_ISL_419718	43908	Oceania / Australia / Victoria	Human	Original			Illumina NextSeq 550	ARTIC V1 amplicons, Nextera XT library, minimap2 v2.17, ivar v1.1, samtools v1.10
hCoV-19/Australia/VIC118/2020	EPI_ISL_419719	43910	Oceania / Australia / Victoria	Human	Original			Illumina NextSeq 550	ARTIC V1 amplicons, Nextera XT library, minimap2 v2.17, ivar v1.1, samtools v1.10
hCoV-19/Australia/VIC107/2020	EPI_ISL_419720	43907	Oceania / Australia / Victoria	Human	Original			Illumina NextSeq 550	ARTIC V1 amplicons, Nextera XT library, minimap2 v2.17, ivar v1.1, samtools v1.10
hCoV-19/Australia/VIC116/2020	EPI_ISL_419721	43909	Oceania / Australia / Victoria	Human	Original			Illumina NextSeq 550	ARTIC V1 amplicons, Nextera XT library, minimap2 v2.17, ivar v1.1, samtools v1.10
hCoV-19/Australia/VIC120/2020	EPI_ISL_419722	43909	Oceania / Australia / Victoria	Human	Original			Illumina NextSeq 550	ARTIC V1 amplicons, Nextera XT library, minimap2 v2.17, ivar v1.1, samtools v1.10
hCoV-19/Australia/VIC121/2020	EPI_ISL_419723	43908	Oceania / Australia / Victoria	Human	Original			Illumina NextSeq 550	ARTIC V1 amplicons, Nextera XT library, minimap2 v2.17, ivar v1.1, samtools v1.10
hCoV-19/Australia/VIC114/2020	EPI_ISL_419725	43908	Oceania / Australia / Victoria	Human	Original			Illumina NextSeq 550	ARTIC V1 amplicons, Nextera XT library, minimap2 v2.17, ivar v1.1, samtools v1.10
hCoV-19/Australia/VIC119/2020	EPI_ISL_419726	43909	Oceania / Australia / Victoria	Human	Original			Illumina NextSeq 550	ARTIC V1 amplicons, Nextera XT library, minimap2 v2.17, ivar v1.1, samtools v1.10
hCoV-19/Australia/VIC117/2020	EPI_ISL_419727	43909	Oceania / Australia / Victoria	Human	Original			Illumina NextSeq 550	ARTIC V1 amplicons, Nextera XT library, minimap2 v2.17, ivar v1.1, samtools v1.10
hCoV-19/Australia/VIC126/2020	EPI_ISL_419728	43910	Oceania / Australia / Victoria	Human	Original			Illumina NextSeq 550	ARTIC V1 amplicons, Nextera XT library, minimap2 v2.17, ivar v1.1, samtools v1.10
hCoV-19/Australia/VIC127/2020	EPI_ISL_419729	43910	Oceania / Australia / Victoria	Human	Original			Illumina NextSeq 550	ARTIC V1 amplicons, Nextera XT library, minimap2 v2.17, ivar v1.1, samtools v1.10
hCoV-19/Australia/VIC128/2020	EPI_ISL_419730	43910	Oceania / Australia / Victoria	Human	Original			Illumina NextSeq 550	ARTIC V1 amplicons, Nextera XT library, minimap2 v2.17, ivar v1.1, samtools v1.10
hCoV-19/Australia/VIC123/2020	EPI_ISL_419731	43910	Oceania / Australia / Victoria	Human	Original			Illumina NextSeq 550	ARTIC V1 amplicons, Nextera XT library, minimap2 v2.17, ivar v1.1, samtools v1.10
hCoV-19/Australia/VIC129/2020	EPI_ISL_419732	43911	Oceania / Australia / Victoria	Human	Original			Illumina NextSeq 550	ARTIC V1 amplicons, Nextera XT library, minimap2 v2.17, ivar v1.1, samtools v1.10	Gap of 3 nucleotides when compared to the reference sequence.	info
hCoV-19/Australia/VIC13/2020	EPI_ISL_419733	43861	Oceania / Australia / Victoria	Human	Original			Illumina NextSeq 550	ARTIC V1 amplicons, Nextera XT library, minimap2 v2.17, ivar v1.1, samtools v1.10
hCoV-19/Australia/VIC15/2020	EPI_ISL_419735	43885	Oceania / Australia / Victoria	Human	Original			Illumina NextSeq 550	ARTIC V1 amplicons, Nextera XT library, minimap2 v2.17, ivar v1.1, samtools v1.10	Long stretches of NNNs (5.06% of overall sequence).	lowco
hCoV-19/Australia/VIC17/2020	EPI_ISL_419736	43897	Oceania / Australia / Victoria	Human	Original			Illumina NextSeq 550	ARTIC V1 amplicons, Nextera XT library, minimap2 v2.17, ivar v1.1, samtools v1.10
hCoV-19/Australia/VIC18/2020	EPI_ISL_419737	43897	Oceania / Australia / Victoria	Human	Original			Illumina NextSeq 550	ARTIC V1 amplicons, Nextera XT library, minimap2 v2.17, ivar v1.1, samtools v1.10
hCoV-19/Australia/VIC24/2020	EPI_ISL_419739	43899	Oceania / Australia / Victoria	Human	Original			Illumina NextSeq 550	ARTIC V1 amplicons, Nextera XT library, minimap2 v2.17, ivar v1.1, samtools v1.10
hCoV-19/Australia/VIC21/2020	EPI_ISL_419740	43899	Oceania / Australia / Victoria	Human	Original			Illumina NextSeq 550	ARTIC V1 amplicons, Nextera XT library, minimap2 v2.17, ivar v1.1, samtools v1.10
hCoV-19/Australia/VIC20/2020	EPI_ISL_419741	43898	Oceania / Australia / Victoria	Human	Original			Illumina NextSeq 550	ARTIC V1 amplicons, Nextera XT library, minimap2 v2.17, ivar v1.1, samtools v1.10
hCoV-19/Australia/VIC22/2020	EPI_ISL_419742	43899	Oceania / Australia / Victoria	Human	Original			Illumina NextSeq 550	ARTIC V1 amplicons, Nextera XT library, minimap2 v2.17, ivar v1.1, samtools v1.10
hCoV-19/Australia/VIC23/2020	EPI_ISL_419743	43899	Oceania / Australia / Victoria	Human	Original			Illumina NextSeq 550	ARTIC V1 amplicons, Nextera XT library, minimap2 v2.17, ivar v1.1, samtools v1.10
hCoV-19/Australia/VIC25/2020	EPI_ISL_419744	43900	Oceania / Australia / Victoria	Human	Original			Illumina NextSeq 550	ARTIC V1 amplicons, Nextera XT library, minimap2 v2.17, ivar v1.1, samtools v1.10
hCoV-19/Australia/VIC26/2020	EPI_ISL_419745	43900	Oceania / Australia / Victoria	Human	Original			Illumina NextSeq 550	ARTIC V1 amplicons, Nextera XT library, minimap2 v2.17, ivar v1.1, samtools v1.10
hCoV-19/Australia/VIC27/2020	EPI_ISL_419746	43900	Oceania / Australia / Victoria	Human	Original			Illumina NextSeq 550	ARTIC V1 amplicons, Nextera XT library, minimap2 v2.17, ivar v1.1, samtools v1.10
hCoV-19/Australia/VIC28/2020	EPI_ISL_419747	43900	Oceania / Australia / Victoria	Human	Original			Illumina NextSeq 550	ARTIC V1 amplicons, Nextera XT library, minimap2 v2.17, ivar v1.1, samtools v1.10
hCoV-19/Australia/VIC29/2020	EPI_ISL_419748	43900	Oceania / Australia / Victoria	Human	Original			Illumina NextSeq 550	ARTIC V1 amplicons, Nextera XT library, minimap2 v2.17, ivar v1.1, samtools v1.10
hCoV-19/Australia/VIC30/2020	EPI_ISL_419749	43900	Oceania / Australia / Victoria	Human	Original			Illumina NextSeq 550	ARTIC V1 amplicons, Nextera XT library, minimap2 v2.17, ivar v1.1, samtools v1.10
hCoV-19/Australia/VIC31/2020	EPI_ISL_419750	43900	Oceania / Australia / Victoria	Human	Original			Illumina NextSeq 550	ARTIC V1 amplicons, Nextera XT library, minimap2 v2.17, ivar v1.1, samtools v1.10
hCoV-19/Australia/VIC32/2020	EPI_ISL_419751	43900	Oceania / Australia / Victoria	Human	Original			Illumina NextSeq 550	ARTIC V1 amplicons, Nextera XT library, minimap2 v2.17, ivar v1.1, samtools v1.10
hCoV-19/Australia/VIC33/2020	EPI_ISL_419752	43900	Oceania / Australia / Victoria	Human	Original			Illumina NextSeq 550	ARTIC V1 amplicons, Nextera XT library, minimap2 v2.17, ivar v1.1, samtools v1.10
hCoV-19/Australia/VIC34/2020	EPI_ISL_419753	43900	Oceania / Australia / Victoria	Human	Original			Illumina NextSeq 550	ARTIC V1 amplicons, Nextera XT library, minimap2 v2.17, ivar v1.1, samtools v1.10
hCoV-19/Australia/VIC37/2020	EPI_ISL_419754	43901	Oceania / Australia / Victoria	Human	Original			Illumina NextSeq 550	ARTIC V1 amplicons, Nextera XT library, minimap2 v2.17, ivar v1.1, samtools v1.10
hCoV-19/Australia/VIC35/2020	EPI_ISL_419755	43900	Oceania / Australia / Victoria	Human	Original			Illumina NextSeq 550	ARTIC V1 amplicons, Nextera XT library, minimap2 v2.17, ivar v1.1, samtools v1.10
hCoV-19/Australia/VIC38/2020	EPI_ISL_419756	43901	Oceania / Australia / Victoria	Human	Original			Illumina NextSeq 550	ARTIC V1 amplicons, Nextera XT library, minimap2 v2.17, ivar v1.1, samtools v1.10
hCoV-19/Australia/VIC39/2020	EPI_ISL_419757	43901	Oceania / Australia / Victoria	Human	Original			Illumina NextSeq 550	ARTIC V1 amplicons, Nextera XT library, minimap2 v2.17, ivar v1.1, samtools v1.10
hCoV-19/Australia/VIC40/2020	EPI_ISL_419758	43901	Oceania / Australia / Victoria	Human	Original			Illumina NextSeq 550	ARTIC V1 amplicons, Nextera XT library, minimap2 v2.17, ivar v1.1, samtools v1.10
hCoV-19/Australia/VIC47/2020	EPI_ISL_419759	43902	Oceania / Australia / Victoria	Human	Original			Illumina NextSeq 550	ARTIC V1 amplicons, Nextera XT library, minimap2 v2.17, ivar v1.1, samtools v1.10
hCoV-19/Australia/VIC41/2020	EPI_ISL_419760	43901	Oceania / Australia / Victoria	Human	Original			Illumina NextSeq 550	ARTIC V1 amplicons, Nextera XT library, minimap2 v2.17, ivar v1.1, samtools v1.10
hCoV-19/Australia/VIC42/2020	EPI_ISL_419761	43901	Oceania / Australia / Victoria	Human	Original			Illumina NextSeq 550	ARTIC V1 amplicons, Nextera XT library, minimap2 v2.17, ivar v1.1, samtools v1.10
hCoV-19/Australia/VIC48/2020	EPI_ISL_419762	43902	Oceania / Australia / Victoria	Human	Original			Illumina NextSeq 550	ARTIC V1 amplicons, Nextera XT library, minimap2 v2.17, ivar v1.1, samtools v1.10
hCoV-19/Australia/VIC43/2020	EPI_ISL_419763	43901	Oceania / Australia / Victoria	Human	Original			Illumina NextSeq 550	ARTIC V1 amplicons, Nextera XT library, minimap2 v2.17, ivar v1.1, samtools v1.10
hCoV-19/Australia/VIC49/2020	EPI_ISL_419764	43902	Oceania / Australia / Victoria	Human	Original			Illumina NextSeq 550	ARTIC V1 amplicons, Nextera XT library, minimap2 v2.17, ivar v1.1, samtools v1.10
hCoV-19/Australia/VIC36/2020	EPI_ISL_419765	43900	Oceania / Australia / Victoria	Human	Original			Illumina NextSeq 550	ARTIC V1 amplicons, Nextera XT library, minimap2 v2.17, ivar v1.1, samtools v1.10
hCoV-19/Australia/VIC50/2020	EPI_ISL_419766	43902	Oceania / Australia / Victoria	Human	Original			Illumina NextSeq 550	ARTIC V1 amplicons, Nextera XT library, minimap2 v2.17, ivar v1.1, samtools v1.10
hCoV-19/Australia/VIC44/2020	EPI_ISL_419767	43901	Oceania / Australia / Victoria	Human	Original			Illumina NextSeq 550	ARTIC V1 amplicons, Nextera XT library, minimap2 v2.17, ivar v1.1, samtools v1.10
hCoV-19/Australia/VIC52/2020	EPI_ISL_419768	43902	Oceania / Australia / Victoria	Human	Original			Illumina NextSeq 550	ARTIC V1 amplicons, Nextera XT library, minimap2 v2.17, ivar v1.1, samtools v1.10
hCoV-19/Australia/VIC53/2020	EPI_ISL_419769	43902	Oceania / Australia / Victoria	Human	Original			Illumina NextSeq 550	ARTIC V1 amplicons, Nextera XT library, minimap2 v2.17, ivar v1.1, samtools v1.10
hCoV-19/Australia/VIC54/2020	EPI_ISL_419770	43902	Oceania / Australia / Victoria	Human	Original			Illumina NextSeq 550	ARTIC V1 amplicons, Nextera XT library, minimap2 v2.17, ivar v1.1, samtools v1.10
hCoV-19/Australia/VIC59/2020	EPI_ISL_419771	43903	Oceania / Australia / Victoria	Human	Original			Illumina NextSeq 550	ARTIC V1 amplicons, Nextera XT library, minimap2 v2.17, ivar v1.1, samtools v1.10
hCoV-19/Australia/VIC60/2020	EPI_ISL_419772	43903	Oceania / Australia / Victoria	Human	Original			Illumina NextSeq 550	ARTIC V1 amplicons, Nextera XT library, minimap2 v2.17, ivar v1.1, samtools v1.10
hCoV-19/Australia/VIC61/2020	EPI_ISL_419773	43903	Oceania / Australia / Victoria	Human	Original			Illumina NextSeq 550	ARTIC V1 amplicons, Nextera XT library, minimap2 v2.17, ivar v1.1, samtools v1.10
hCoV-19/Australia/VIC62/2020	EPI_ISL_419774	43903	Oceania / Australia / Victoria	Human	Original			Illumina NextSeq 550	ARTIC V1 amplicons, Nextera XT library, minimap2 v2.17, ivar v1.1, samtools v1.10
hCoV-19/Australia/VIC63/2020	EPI_ISL_419775	43903	Oceania / Australia / Victoria	Human	Original			Illumina NextSeq 550	ARTIC V1 amplicons, Nextera XT library, minimap2 v2.17, ivar v1.1, samtools v1.10
hCoV-19/Australia/VIC55/2020	EPI_ISL_419776	43902	Oceania / Australia / Victoria	Human	Original			Illumina NextSeq 550	ARTIC V1 amplicons, Nextera XT library, minimap2 v2.17, ivar v1.1, samtools v1.10
hCoV-19/Australia/VIC56/2020	EPI_ISL_419777	43902	Oceania / Australia / Victoria	Human	Original			Illumina NextSeq 550	ARTIC V1 amplicons, Nextera XT library, minimap2 v2.17, ivar v1.1, samtools v1.10
hCoV-19/Australia/VIC64/2020	EPI_ISL_419778	43903	Oceania / Australia / Victoria	Human	Original			Illumina NextSeq 550	ARTIC V1 amplicons, Nextera XT library, minimap2 v2.17, ivar v1.1, samtools v1.10
hCoV-19/Australia/VIC57/2020	EPI_ISL_419779	43902	Oceania / Australia / Victoria	Human	Original			Illumina NextSeq 550	ARTIC V1 amplicons, Nextera XT library, minimap2 v2.17, ivar v1.1, samtools v1.10
hCoV-19/Australia/VIC66/2020	EPI_ISL_419780	43903	Oceania / Australia / Victoria	Human	Original			Illumina NextSeq 550	ARTIC V1 amplicons, Nextera XT library, minimap2 v2.17, ivar v1.1, samtools v1.10
hCoV-19/Australia/VIC67/2020	EPI_ISL_419781	43903	Oceania / Australia / Victoria	Human	Original			Illumina NextSeq 550	ARTIC V1 amplicons, Nextera XT library, minimap2 v2.17, ivar v1.1, samtools v1.10
hCoV-19/Australia/VIC68/2020	EPI_ISL_419782	43903	Oceania / Australia / Victoria	Human	Original			Illumina NextSeq 550	ARTIC V1 amplicons, Nextera XT library, minimap2 v2.17, ivar v1.1, samtools v1.10
hCoV-19/Australia/VIC69/2020	EPI_ISL_419783	43903	Oceania / Australia / Victoria	Human	Original			Illumina NextSeq 550	ARTIC V1 amplicons, Nextera XT library, minimap2 v2.17, ivar v1.1, samtools v1.10
hCoV-19/Australia/VIC58/2020	EPI_ISL_419784	43902	Oceania / Australia / Victoria	Human	Original			Illumina NextSeq 550	ARTIC V1 amplicons, Nextera XT library, minimap2 v2.17, ivar v1.1, samtools v1.10
hCoV-19/Australia/VIC73/2020	EPI_ISL_419785	43904	Oceania / Australia / Victoria	Human	Original			Illumina NextSeq 550	ARTIC V1 amplicons, Nextera XT library, minimap2 v2.17, ivar v1.1, samtools v1.10
hCoV-19/Australia/VIC70/2020	EPI_ISL_419786	43903	Oceania / Australia / Victoria	Human	Original			Illumina NextSeq 550	ARTIC V1 amplicons, Nextera XT library, minimap2 v2.17, ivar v1.1, samtools v1.10
hCoV-19/Australia/VIC75/2020	EPI_ISL_419787	43904	Oceania / Australia / Victoria	Human	Original			Illumina NextSeq 550	ARTIC V1 amplicons, Nextera XT library, minimap2 v2.17, ivar v1.1, samtools v1.10
hCoV-19/Australia/VIC76/2020	EPI_ISL_419788	43904	Oceania / Australia / Victoria	Human	Original			Illumina NextSeq 550	ARTIC V1 amplicons, Nextera XT library, minimap2 v2.17, ivar v1.1, samtools v1.10
hCoV-19/Australia/VIC77/2020	EPI_ISL_419789	43904	Oceania / Australia / Victoria	Human	Original			Illumina NextSeq 550	ARTIC V1 amplicons, Nextera XT library, minimap2 v2.17, ivar v1.1, samtools v1.10
hCoV-19/Australia/VIC78/2020	EPI_ISL_419790	43904	Oceania / Australia / Victoria	Human	Original			Illumina NextSeq 550	ARTIC V1 amplicons, Nextera XT library, minimap2 v2.17, ivar v1.1, samtools v1.10	Gap of 3 nucleotides when compared to the reference sequence.	info
hCoV-19/Australia/VIC79/2020	EPI_ISL_419791	43904	Oceania / Australia / Victoria	Human	Original			Illumina NextSeq 550	ARTIC V1 amplicons, Nextera XT library, minimap2 v2.17, ivar v1.1, samtools v1.10
hCoV-19/Australia/VIC80/2020	EPI_ISL_419792	43904	Oceania / Australia / Victoria	Human	Original			Illumina NextSeq 550	ARTIC V1 amplicons, Nextera XT library, minimap2 v2.17, ivar v1.1, samtools v1.10
hCoV-19/Australia/VIC81/2020	EPI_ISL_419793	43904	Oceania / Australia / Victoria	Human	Original			Illumina NextSeq 550	ARTIC V1 amplicons, Nextera XT library, minimap2 v2.17, ivar v1.1, samtools v1.10
hCoV-19/Australia/VIC82/2020	EPI_ISL_419794	43904	Oceania / Australia / Victoria	Human	Original			Illumina NextSeq 550	ARTIC V1 amplicons, Nextera XT library, minimap2 v2.17, ivar v1.1, samtools v1.10
hCoV-19/Australia/VIC85/2020	EPI_ISL_419795	43905	Oceania / Australia / Victoria	Human	Original			Illumina NextSeq 550	ARTIC V1 amplicons, Nextera XT library, minimap2 v2.17, ivar v1.1, samtools v1.10
hCoV-19/Australia/VIC86/2020	EPI_ISL_419796	43905	Oceania / Australia / Victoria	Human	Original			Illumina NextSeq 550	ARTIC V1 amplicons, Nextera XT library, minimap2 v2.17, ivar v1.1, samtools v1.10
hCoV-19/Australia/VIC87/2020	EPI_ISL_419797	43905	Oceania / Australia / Victoria	Human	Original			Illumina NextSeq 550	ARTIC V1 amplicons, Nextera XT library, minimap2 v2.17, ivar v1.1, samtools v1.10
hCoV-19/Australia/VIC88/2020	EPI_ISL_419798	43905	Oceania / Australia / Victoria	Human	Original			Illumina NextSeq 550	ARTIC V1 amplicons, Nextera XT library, minimap2 v2.17, ivar v1.1, samtools v1.10
hCoV-19/Australia/VIC135/2020	EPI_ISL_419828	43912	Oceania / Australia / Victoria	Human	Original			Illumina iSeq	ARTIC V1 amplicons, Nextera XT library, minimap2 v2.17, ivar v1.1, samtools v1.10
hCoV-19/Australia/VIC136/2020	EPI_ISL_419829	43912	Oceania / Australia / Victoria	Human	Original			Illumina iSeq	ARTIC V1 amplicons, Nextera XT library, minimap2 v2.17, ivar v1.1, samtools v1.10
hCoV-19/Australia/VIC137/2020	EPI_ISL_419830	43912	Oceania / Australia / Victoria	Human	Original			Illumina iSeq	ARTIC V1 amplicons, Nextera XT library, minimap2 v2.17, ivar v1.1, samtools v1.10
hCoV-19/Australia/NT01/2020	EPI_ISL_419831	43882	Oceania / Australia / Northern Territory	Human	Original			Illumina NextSeq 550	ARTIC V1 amplicons, Nextera XT library, minimap2 v2.17, ivar v1.1, samtools v1.10
hCoV-19/Australia/NT02/2020	EPI_ISL_419832	43882	Oceania / Australia / Northern Territory	Human	Original			Illumina NextSeq 550	ARTIC V1 amplicons, Nextera XT library, minimap2 v2.17, ivar v1.1, samtools v1.10
hCoV-19/Australia/VIC138/2020	EPI_ISL_419834	43884	Oceania / Australia / Victoria	Human	Original			Illumina NextSeq 550	ARTIC V1 amplicons, Nextera XT library, minimap2 v2.17, ivar v1.1, samtools v1.10
hCoV-19/Australia/NT05/2020	EPI_ISL_419835	43885	Oceania / Australia / Northern Territory	Human	Original			Illumina NextSeq 550	ARTIC V1 amplicons, Nextera XT library, minimap2 v2.17, ivar v1.1, samtools v1.10
hCoV-19/Australia/VIC139/2020	EPI_ISL_419836	43905	Oceania / Australia / Victoria	Human	Original			Illumina NextSeq 550	ARTIC V1 amplicons, Nextera XT library, minimap2 v2.17, ivar v1.1, samtools v1.10
hCoV-19/Australia/VIC140/2020	EPI_ISL_419837	43906	Oceania / Australia / Victoria	Human	Original			Illumina NextSeq 550	ARTIC V1 amplicons, Nextera XT library, minimap2 v2.17, ivar v1.1, samtools v1.10	Gap of 2 nucleotides when compared to the reference sequence.	info
hCoV-19/Australia/VIC141/2020	EPI_ISL_419838	43906	Oceania / Australia / Victoria	Human	Original			Illumina NextSeq 550	ARTIC V1 amplicons, Nextera XT library, minimap2 v2.17, ivar v1.1, samtools v1.10
hCoV-19/Australia/VIC142/2020	EPI_ISL_419839	43906	Oceania / Australia / Victoria	Human	Original			Illumina NextSeq 550	ARTIC V1 amplicons, Nextera XT library, minimap2 v2.17, ivar v1.1, samtools v1.10
hCoV-19/Australia/VIC143/2020	EPI_ISL_419840	43906	Oceania / Australia / Victoria	Human	Original			Illumina NextSeq 550	ARTIC V1 amplicons, Nextera XT library, minimap2 v2.17, ivar v1.1, samtools v1.10
hCoV-19/Australia/VIC144/2020	EPI_ISL_419841	43907	Oceania / Australia / Victoria	Human	Original			Illumina NextSeq 550	ARTIC V1 amplicons, Nextera XT library, minimap2 v2.17, ivar v1.1, samtools v1.10
hCoV-19/Australia/VIC145/2020	EPI_ISL_419842	43907	Oceania / Australia / Victoria	Human	Original			Illumina NextSeq 550	ARTIC V1 amplicons, Nextera XT library, minimap2 v2.17, ivar v1.1, samtools v1.10
hCoV-19/Australia/VIC146/2020	EPI_ISL_419843	43907	Oceania / Australia / Victoria	Human	Original			Illumina NextSeq 550	ARTIC V1 amplicons, Nextera XT library, minimap2 v2.17, ivar v1.1, samtools v1.10
hCoV-19/Australia/VIC147/2020	EPI_ISL_419844	43907	Oceania / Australia / Victoria	Human	Original			Illumina NextSeq 550	ARTIC V1 amplicons, Nextera XT library, minimap2 v2.17, ivar v1.1, samtools v1.10
hCoV-19/Australia/VIC148/2020	EPI_ISL_419845	43907	Oceania / Australia / Victoria	Human	Original			Illumina NextSeq 550	ARTIC V1 amplicons, Nextera XT library, minimap2 v2.17, ivar v1.1, samtools v1.10
hCoV-19/Australia/VIC149/2020	EPI_ISL_419846	43907	Oceania / Australia / Victoria	Human	Original			Illumina NextSeq 550	ARTIC V1 amplicons, Nextera XT library, minimap2 v2.17, ivar v1.1, samtools v1.10
hCoV-19/Australia/VIC150/2020	EPI_ISL_419847	43907	Oceania / Australia / Victoria	Human	Original			Illumina NextSeq 550	ARTIC V1 amplicons, Nextera XT library, minimap2 v2.17, ivar v1.1, samtools v1.10
hCoV-19/Australia/VIC151/2020	EPI_ISL_419848	43907	Oceania / Australia / Victoria	Human	Original			Illumina NextSeq 550	ARTIC V1 amplicons, Nextera XT library, minimap2 v2.17, ivar v1.1, samtools v1.10
hCoV-19/Australia/VIC152/2020	EPI_ISL_419849	43907	Oceania / Australia / Victoria	Human	Original			Illumina NextSeq 550	ARTIC V1 amplicons, Nextera XT library, minimap2 v2.17, ivar v1.1, samtools v1.10
hCoV-19/Australia/VIC153/2020	EPI_ISL_419850	43907	Oceania / Australia / Victoria	Human	Original			Illumina NextSeq 550	ARTIC V1 amplicons, Nextera XT library, minimap2 v2.17, ivar v1.1, samtools v1.10
hCoV-19/Australia/VIC154/2020	EPI_ISL_419851	43907	Oceania / Australia / Victoria	Human	Original			Illumina NextSeq 550	ARTIC V1 amplicons, Nextera XT library, minimap2 v2.17, ivar v1.1, samtools v1.10
hCoV-19/Australia/VIC155/2020	EPI_ISL_419852	43907	Oceania / Australia / Victoria	Human	Original			Illumina NextSeq 550	ARTIC V1 amplicons, Nextera XT library, minimap2 v2.17, ivar v1.1, samtools v1.10
hCoV-19/Australia/VIC156/2020	EPI_ISL_419853	43907	Oceania / Australia / Victoria	Human	Original			Illumina NextSeq 550	ARTIC V1 amplicons, Nextera XT library, minimap2 v2.17, ivar v1.1, samtools v1.10
hCoV-19/Australia/VIC157/2020	EPI_ISL_419854	43907	Oceania / Australia / Victoria	Human	Original			Illumina NextSeq 550	ARTIC V1 amplicons, Nextera XT library, minimap2 v2.17, ivar v1.1, samtools v1.10
hCoV-19/Australia/VIC158/2020	EPI_ISL_419855	43908	Oceania / Australia / Victoria	Human	Original			Illumina NextSeq 550	ARTIC V1 amplicons, Nextera XT library, minimap2 v2.17, ivar v1.1, samtools v1.10
hCoV-19/Australia/VIC159/2020	EPI_ISL_419856	43908	Oceania / Australia / Victoria	Human	Original			Illumina NextSeq 550	ARTIC V1 amplicons, Nextera XT library, minimap2 v2.17, ivar v1.1, samtools v1.10
hCoV-19/Australia/VIC160/2020	EPI_ISL_419857	43908	Oceania / Australia / Victoria	Human	Original			Illumina NextSeq 550	ARTIC V1 amplicons, Nextera XT library, minimap2 v2.17, ivar v1.1, samtools v1.10
hCoV-19/Australia/VIC161/2020	EPI_ISL_419858	43908	Oceania / Australia / Victoria	Human	Original			Illumina NextSeq 550	ARTIC V1 amplicons, Nextera XT library, minimap2 v2.17, ivar v1.1, samtools v1.10	Long stretches of NNNs (6.41% of overall sequence).	lowco
hCoV-19/Australia/VIC162/2020	EPI_ISL_419859	43908	Oceania / Australia / Victoria	Human	Original			Illumina NextSeq 550	ARTIC V1 amplicons, Nextera XT library, minimap2 v2.17, ivar v1.1, samtools v1.10
hCoV-19/Australia/VIC163/2020	EPI_ISL_419860	43908	Oceania / Australia / Victoria	Human	Original			Illumina NextSeq 550	ARTIC V1 amplicons, Nextera XT library, minimap2 v2.17, ivar v1.1, samtools v1.10
hCoV-19/Australia/VIC164/2020	EPI_ISL_419861	43908	Oceania / Australia / Victoria	Human	Original			Illumina NextSeq 550	ARTIC V1 amplicons, Nextera XT library, minimap2 v2.17, ivar v1.1, samtools v1.10
hCoV-19/Australia/VIC165/2020	EPI_ISL_419862	43908	Oceania / Australia / Victoria	Human	Original			Illumina NextSeq 550	ARTIC V1 amplicons, Nextera XT library, minimap2 v2.17, ivar v1.1, samtools v1.10
hCoV-19/Australia/VIC166/2020	EPI_ISL_419863	43908	Oceania / Australia / Victoria	Human	Original			Illumina NextSeq 550	ARTIC V1 amplicons, Nextera XT library, minimap2 v2.17, ivar v1.1, samtools v1.10
hCoV-19/Australia/VIC167/2020	EPI_ISL_419864	43908	Oceania / Australia / Victoria	Human	Original			Illumina NextSeq 550	ARTIC V1 amplicons, Nextera XT library, minimap2 v2.17, ivar v1.1, samtools v1.10
hCoV-19/Australia/VIC168/2020	EPI_ISL_419865	43908	Oceania / Australia / Victoria	Human	Original			Illumina NextSeq 550	ARTIC V1 amplicons, Nextera XT library, minimap2 v2.17, ivar v1.1, samtools v1.10
hCoV-19/Australia/VIC169/2020	EPI_ISL_419866	43908	Oceania / Australia / Victoria	Human	Original			Illumina NextSeq 550	ARTIC V1 amplicons, Nextera XT library, minimap2 v2.17, ivar v1.1, samtools v1.10
hCoV-19/Australia/VIC170/2020	EPI_ISL_419867	43908	Oceania / Australia / Victoria	Human	Original			Illumina NextSeq 550	ARTIC V1 amplicons, Nextera XT library, minimap2 v2.17, ivar v1.1, samtools v1.10
hCoV-19/Australia/VIC171/2020	EPI_ISL_419868	43908	Oceania / Australia / Victoria	Human	Original			Illumina NextSeq 550	ARTIC V1 amplicons, Nextera XT library, minimap2 v2.17, ivar v1.1, samtools v1.10
hCoV-19/Australia/VIC172/2020	EPI_ISL_419869	43908	Oceania / Australia / Victoria	Human	Original			Illumina NextSeq 550	ARTIC V1 amplicons, Nextera XT library, minimap2 v2.17, ivar v1.1, samtools v1.10
hCoV-19/Australia/VIC173/2020	EPI_ISL_419870	43908	Oceania / Australia / Victoria	Human	Original			Illumina NextSeq 550	ARTIC V1 amplicons, Nextera XT library, minimap2 v2.17, ivar v1.1, samtools v1.10
hCoV-19/Australia/VIC174/2020	EPI_ISL_419871	43908	Oceania / Australia / Victoria	Human	Original			Illumina NextSeq 550	ARTIC V1 amplicons, Nextera XT library, minimap2 v2.17, ivar v1.1, samtools v1.10
hCoV-19/Australia/VIC175/2020	EPI_ISL_419872	43908	Oceania / Australia / Victoria	Human	Original			Illumina NextSeq 550	ARTIC V1 amplicons, Nextera XT library, minimap2 v2.17, ivar v1.1, samtools v1.10
hCoV-19/Australia/VIC176/2020	EPI_ISL_419873	43908	Oceania / Australia / Victoria	Human	Original			Illumina NextSeq 550	ARTIC V1 amplicons, Nextera XT library, minimap2 v2.17, ivar v1.1, samtools v1.10
hCoV-19/Australia/VIC177/2020	EPI_ISL_419874	43908	Oceania / Australia / Victoria	Human	Original			Illumina NextSeq 550	ARTIC V1 amplicons, Nextera XT library, minimap2 v2.17, ivar v1.1, samtools v1.10
hCoV-19/Australia/VIC178/2020	EPI_ISL_419875	43908	Oceania / Australia / Victoria	Human	Original			Illumina NextSeq 550	ARTIC V1 amplicons, Nextera XT library, minimap2 v2.17, ivar v1.1, samtools v1.10
hCoV-19/Australia/VIC179/2020	EPI_ISL_419876	43908	Oceania / Australia / Victoria	Human	Original			Illumina NextSeq 550	ARTIC V1 amplicons, Nextera XT library, minimap2 v2.17, ivar v1.1, samtools v1.10	Insertion of 3 nucleotides when compared to the reference sequence.	info
hCoV-19/Australia/VIC180/2020	EPI_ISL_419877	43909	Oceania / Australia / Victoria	Human	Original			Illumina NextSeq 550	ARTIC V1 amplicons, Nextera XT library, minimap2 v2.17, ivar v1.1, samtools v1.10
hCoV-19/Australia/VIC181/2020	EPI_ISL_419878	43909	Oceania / Australia / Victoria	Human	Original			Illumina NextSeq 550	ARTIC V1 amplicons, Nextera XT library, minimap2 v2.17, ivar v1.1, samtools v1.10
hCoV-19/Australia/VIC183/2020	EPI_ISL_419879	43909	Oceania / Australia / Victoria	Human	Original			Illumina NextSeq 550	ARTIC V1 amplicons, Nextera XT library, minimap2 v2.17, ivar v1.1, samtools v1.10
hCoV-19/Australia/VIC184/2020	EPI_ISL_419880	43909	Oceania / Australia / Victoria	Human	Original			Illumina NextSeq 550	ARTIC V1 amplicons, Nextera XT library, minimap2 v2.17, ivar v1.1, samtools v1.10
hCoV-19/Australia/VIC185/2020	EPI_ISL_419881	43909	Oceania / Australia / Victoria	Human	Original			Illumina NextSeq 550	ARTIC V1 amplicons, Nextera XT library, minimap2 v2.17, ivar v1.1, samtools v1.10
hCoV-19/Australia/VIC186/2020	EPI_ISL_419882	43909	Oceania / Australia / Victoria	Human	Original			Illumina NextSeq 550	ARTIC V1 amplicons, Nextera XT library, minimap2 v2.17, ivar v1.1, samtools v1.10
hCoV-19/Australia/VIC187/2020	EPI_ISL_419883	43909	Oceania / Australia / Victoria	Human	Original			Illumina NextSeq 550	ARTIC V1 amplicons, Nextera XT library, minimap2 v2.17, ivar v1.1, samtools v1.10
hCoV-19/Australia/VIC188/2020	EPI_ISL_419884	43909	Oceania / Australia / Victoria	Human	Original			Illumina NextSeq 550	ARTIC V1 amplicons, Nextera XT library, minimap2 v2.17, ivar v1.1, samtools v1.10
hCoV-19/Australia/VIC189/2020	EPI_ISL_419885	43909	Oceania / Australia / Victoria	Human	Original			Illumina NextSeq 550	ARTIC V1 amplicons, Nextera XT library, minimap2 v2.17, ivar v1.1, samtools v1.10
hCoV-19/Australia/VIC190/2020	EPI_ISL_419886	43909	Oceania / Australia / Victoria	Human	Original			Illumina NextSeq 550	ARTIC V1 amplicons, Nextera XT library, minimap2 v2.17, ivar v1.1, samtools v1.10
hCoV-19/Australia/VIC191/2020	EPI_ISL_419887	43909	Oceania / Australia / Victoria	Human	Original			Illumina NextSeq 550	ARTIC V1 amplicons, Nextera XT library, minimap2 v2.17, ivar v1.1, samtools v1.10
hCoV-19/Australia/VIC192/2020	EPI_ISL_419888	43909	Oceania / Australia / Victoria	Human	Original			Illumina NextSeq 550	ARTIC V1 amplicons, Nextera XT library, minimap2 v2.17, ivar v1.1, samtools v1.10
hCoV-19/Australia/VIC193/2020	EPI_ISL_419889	43909	Oceania / Australia / Victoria	Human	Original			Illumina NextSeq 550	ARTIC V1 amplicons, Nextera XT library, minimap2 v2.17, ivar v1.1, samtools v1.10
hCoV-19/Australia/VIC194/2020	EPI_ISL_419890	43909	Oceania / Australia / Victoria	Human	Original			Illumina NextSeq 550	ARTIC V1 amplicons, Nextera XT library, minimap2 v2.17, ivar v1.1, samtools v1.10
hCoV-19/Australia/VIC195/2020	EPI_ISL_419891	43909	Oceania / Australia / Victoria	Human	Original			Illumina NextSeq 550	ARTIC V1 amplicons, Nextera XT library, minimap2 v2.17, ivar v1.1, samtools v1.10
hCoV-19/Australia/VIC196/2020	EPI_ISL_419892	43909	Oceania / Australia / Victoria	Human	Original			Illumina NextSeq 550	ARTIC V1 amplicons, Nextera XT library, minimap2 v2.17, ivar v1.1, samtools v1.10
hCoV-19/Australia/VIC197/2020	EPI_ISL_419893	43909	Oceania / Australia / Victoria	Human	Original			Illumina NextSeq 550	ARTIC V1 amplicons, Nextera XT library, minimap2 v2.17, ivar v1.1, samtools v1.10
hCoV-19/Australia/VIC198/2020	EPI_ISL_419894	43909	Oceania / Australia / Victoria	Human	Original			Illumina NextSeq 550	ARTIC V1 amplicons, Nextera XT library, minimap2 v2.17, ivar v1.1, samtools v1.10
hCoV-19/Australia/VIC199/2020	EPI_ISL_419895	43909	Oceania / Australia / Victoria	Human	Original			Illumina NextSeq 550	ARTIC V1 amplicons, Nextera XT library, minimap2 v2.17, ivar v1.1, samtools v1.10
hCoV-19/Australia/VIC201/2020	EPI_ISL_419896	43909	Oceania / Australia / Victoria	Human	Original			Illumina NextSeq 550	ARTIC V1 amplicons, Nextera XT library, minimap2 v2.17, ivar v1.1, samtools v1.10
hCoV-19/Australia/VIC202/2020	EPI_ISL_419897	43909	Oceania / Australia / Victoria	Human	Original			Illumina NextSeq 550	ARTIC V1 amplicons, Nextera XT library, minimap2 v2.17, ivar v1.1, samtools v1.10
hCoV-19/Australia/VIC203/2020	EPI_ISL_419898	43909	Oceania / Australia / Victoria	Human	Original			Illumina NextSeq 550	ARTIC V1 amplicons, Nextera XT library, minimap2 v2.17, ivar v1.1, samtools v1.10
hCoV-19/Australia/VIC204/2020	EPI_ISL_419899	43909	Oceania / Australia / Victoria	Human	Original			Illumina NextSeq 550	ARTIC V1 amplicons, Nextera XT library, minimap2 v2.17, ivar v1.1, samtools v1.10
hCoV-19/England/20140038604/2020	EPI_ISL_420750	43913	Europe / United Kingdom / England	Human	Original			Illumina NextSeq	PHE pipeline (BWA-SAMtools-Quasibam)
hCoV-19/USA/AZ_4811/2020	EPI_ISL_420784	43892	North America / USA / Arizona	Human	Original	Sputum		Illumina Miseq, Sanger	bowtie2 2.3.3.1, bcftools 1.9, Sequencher 5.4.6
hCoV-19/USA/FL_6318/2020	EPI_ISL_420785	43892	North America / USA / Florida	Human	Original	Nasopharyngeal swab		Illumina Miseq, Sanger	bowtie2 2.3.3.1, bcftools 1.9, Sequencher 5.4.6
hCoV-19/USA/GA_1320/2020	EPI_ISL_420786	43893	North America / USA / Georgia	Human	Original	Nasopharyngeal swab		Illumina Miseq, Sanger	bowtie2 2.3.3.1, bcftools 1.9, Sequencher 5.4.6
hCoV-19/USA/GA_1299/2020	EPI_ISL_420787	43893	North America / USA / Georgia	Human	Original	Throat (Oropharyngeal) swab		Illumina Miseq, Sanger	bowtie2 2.3.3.1, bcftools 1.9, Sequencher 5.4.6
hCoV-19/USA/GA_1445/2020	EPI_ISL_420788	43894	North America / USA / Georgia	Human	Original	Throat (Oropharyngeal) swab		Illumina Miseq, Sanger	bowtie2 2.3.3.1, bcftools 1.9, Sequencher 5.4.6
hCoV-19/USA/IL_1375/2020	EPI_ISL_420789	43891	North America / USA / Illinois	Human	Original	Nasopharyngeal swab		Illumina Miseq, Sanger	bowtie2 2.3.3.1, bcftools 1.9, Sequencher 5.4.6
hCoV-19/USA/IL_1293/2020	EPI_ISL_420790	43891	North America / USA / Illinois	Human	Original	Nasopharyngeal swab		Illumina Miseq, Sanger	bowtie2 2.3.3.1, bcftools 1.9, Sequencher 5.4.6
hCoV-19/USA/NH_0004/2020	EPI_ISL_420791	43890	North America / USA / New Hampshire	Human	Original	Nasopharyngeal swab		Illumina Miseq, Sanger	bowtie2 2.3.3.1, bcftools 1.9, Sequencher 5.4.6
hCoV-19/USA/NH_0008/2020	EPI_ISL_420792	43892	North America / USA / New Hampshire	Human	Original	Oral swab		Illumina Miseq, Sanger	bowtie2 2.3.3.1, bcftools 1.9, Sequencher 5.4.6
hCoV-19/USA/NY_2929/2020	EPI_ISL_420793	43892	North America / USA / New York	Human	Original	Nasopharyngeal swab		Illumina Miseq, Sanger	bowtie2 2.3.3.1, bcftools 1.9, Sequencher 5.4.6
hCoV-19/USA/OR_5430/2020	EPI_ISL_420794	43891	North America / USA / Oregon	Human	Original	Nasopharyngeal swab		Illumina Miseq, Sanger	bowtie2 2.3.3.1, bcftools 1.9, Sequencher 5.4.6
hCoV-19/USA/RI_0556/2020	EPI_ISL_420795	43891	North America / USA / Rhode Island	Human	Original	Nasopharyngeal swab		Illumina Miseq, Sanger	bowtie2 2.3.3.1, bcftools 1.9, Sequencher 5.4.6
hCoV-19/USA/TX_2039/2020	EPI_ISL_420796	43890	North America / USA / Texas	Human	Original	Nasopharyngeal swab		Illumina Miseq, Sanger	bowtie2 2.3.3.1, bcftools 1.9, Sequencher 5.4.6
hCoV-19/USA/TX_2817/2020	EPI_ISL_420797	43891	North America / USA / Texas	Human	Original	Nasopharyngeal swab		Illumina Miseq, Sanger	bowtie2 2.3.3.1, bcftools 1.9, Sequencher 5.4.6
hCoV-19/USA/TX_2967/2020	EPI_ISL_420798	43891	North America / USA / Texas	Human	Original	Nasopharyngeal (Throat) washings		Illumina Miseq, Sanger	bowtie2 2.3.3.1, bcftools 1.9, Sequencher 5.4.6
hCoV-19/Korea/BA-ACH_2604/2020	EPI_ISL_420799	43888	Asia / Korea	Human	Original	Nasopharyngeal swab		Illumina Miseq, Sanger	bowtie2 2.3.3.1, bcftools 1.9, Sequencher 5.4.6
hCoV-19/DRC/253/2020	EPI_ISL_420838	43912	Africa / Democratic Republic of the Congo / Kinshasa	Human	Original			Illumina Miseq	iVar
hCoV-19/DRC/300/2020	EPI_ISL_420841	43912	Africa / Democratic Republic of the Congo / Sud Kivu	Human	Original			Illumina Miseq	iVar
hCoV-19/DRC/355/2020	EPI_ISL_420844	43891	Africa / Democratic Republic of the Congo / Kinshasa	Human	Original			Illumina Miseq	iVar
hCoV-19/DRC/400/2020	EPI_ISL_420846	43891	Africa / Democratic Republic of the Congo / Kinshasa	Human	Original			Illumina Miseq	iVar
hCoV-19/Australia/VIC-CBA1/2020	EPI_ISL_420855	43913	Oceania / Australia / Victoria	Human	Original	Oro-pharyngeal swab		Ion Torrent, AmpliSeq panel	Torrent Suite 5.10.1, IGV 2.6.3, MEGA 7
hCoV-19/Japan/Hu_DP_Kng_19-031/2020	EPI_ISL_420889	43875	Asia / Japan	Human	unknown	Sputum
hCoV-19/Japan/Hu_Kng_19-437/2020	EPI_ISL_420890	43899	Asia / Japan	Human	unknown
hCoV-19/Germany/BAV-V2010492/2020	EPI_ISL_420899	43901	Europe / Germany / Munich	Human	Original	Endotracheal aspirate (ETA)		Nanopore MinION/Flongle	ARTIC: Primerset 2 & bioinformatics protocol v1.0.0 (minimap2)
hCoV-19/USA/WA-UW-1473/2020	EPI_ISL_423027	43908	North America / USA / Washington	Human	Original
hCoV-19/USA/WA-UW-1470/2020	EPI_ISL_423028	43908	North America / USA / Washington	Human	Original
hCoV-19/England/20134017904/2020	EPI_ISL_423096	43913	Europe / United Kingdom / England	Human	Original			Illumina NextSeq	PHE pipeline (BWA-SAMtools-Quasibam)
hCoV-19/England/20134018004/2020	EPI_ISL_423097	43913	Europe / United Kingdom / England	Human	Original			Illumina NextSeq	PHE pipeline (BWA-SAMtools-Quasibam)
hCoV-19/England/20134018402/2020	EPI_ISL_423098	43913	Europe / United Kingdom / England	Human	Original			Illumina NextSeq	PHE pipeline (BWA-SAMtools-Quasibam)
hCoV-19/England/20134018602/2020	EPI_ISL_423099	43913	Europe / United Kingdom / England	Human	Original			Illumina NextSeq	PHE pipeline (BWA-SAMtools-Quasibam)
hCoV-19/USA/WA-UW-1723/2020	EPI_ISL_424200	43910	North America / USA / Washington	Human	Original			unknown	unknown
hCoV-19/USA/WA-UW-1651/2020	EPI_ISL_424202	43910	North America / USA / Washington	Human	Original			unknown	unknown
hCoV-19/USA/WA-UW-1652/2020	EPI_ISL_424203	43910	North America / USA / Washington	Human	Original			unknown	unknown
hCoV-19/USA/WA-UW-1698/2020	EPI_ISL_424204	43910	North America / USA / Washington	Human	Original			unknown	unknown
hCoV-19/USA/WA-UW-1697/2020	EPI_ISL_424205	43910	North America / USA / Washington	Human	Original			unknown	unknown
hCoV-19/USA/WA-UW-1716/2020	EPI_ISL_424207	43910	North America / USA / Washington	Human	Original			unknown	unknown
hCoV-19/USA/WA-UW-1712/2020	EPI_ISL_424208	43910	North America / USA / Washington	Human	Original			unknown	unknown
hCoV-19/USA/WA-UW-1765/2020	EPI_ISL_424209	43910	North America / USA / Washington	Human	Original			unknown	unknown
hCoV-19/USA/WA-UW-1718/2020	EPI_ISL_424210	43910	North America / USA / Washington	Human	Original			unknown	unknown
hCoV-19/USA/WA-UW-1689/2020	EPI_ISL_424211	43909	North America / USA / Washington	Human	Original			unknown	unknown
hCoV-19/USA/WA-UW-1715/2020	EPI_ISL_424212	43909	North America / USA / Washington	Human	Original			unknown	unknown
hCoV-19/USA/WA-UW-1670/2020	EPI_ISL_424213	43910	North America / USA / Washington	Human	Original			unknown	unknown
hCoV-19/USA/WA-UW-1677/2020	EPI_ISL_424214	43910	North America / USA / Washington	Human	Original			unknown	unknown
hCoV-19/USA/WA-UW-1680/2020	EPI_ISL_424215	43910	North America / USA / Washington	Human	Original			unknown	unknown
hCoV-19/USA/WA-UW-1690/2020	EPI_ISL_424216	43909	North America / USA / Washington	Human	Original			unknown	unknown
hCoV-19/USA/WA-UW-1682/2020	EPI_ISL_424218	43910	North America / USA / Washington	Human	Original			unknown	unknown
hCoV-19/USA/WA-UW-1695/2020	EPI_ISL_424219	43910	North America / USA / Washington	Human	Original			unknown	unknown
hCoV-19/USA/WA-UW-1729/2020	EPI_ISL_424220	43911	North America / USA / Washington	Human	Original			unknown	unknown
hCoV-19/USA/WA-UW-1748/2020	EPI_ISL_424221	43911	North America / USA / Washington	Human	Original			unknown	unknown
hCoV-19/USA/WA-UW-1700/2020	EPI_ISL_424222	43910	North America / USA / Washington	Human	Original			unknown	unknown
hCoV-19/USA/WA-UW-1744/2020	EPI_ISL_424223	43911	North America / USA / Washington	Human	Original			unknown	unknown
hCoV-19/USA/WA-UW-1745/2020	EPI_ISL_424224	43911	North America / USA / Washington	Human	Original			unknown	unknown
hCoV-19/USA/WA-UW-1707/2020	EPI_ISL_424225	43911	North America / USA / Washington	Human	Original			unknown	unknown
hCoV-19/USA/WA-UW-1705/2020	EPI_ISL_424226	43911	North America / USA / Washington	Human	Original			unknown	unknown
hCoV-19/USA/WA-UW-1706/2020	EPI_ISL_424227	43911	North America / USA / Washington	Human	Original			unknown	unknown
hCoV-19/USA/WA-UW-1702/2020	EPI_ISL_424228	43911	North America / USA / Washington	Human	Original			unknown	unknown
hCoV-19/USA/WA-UW-1724/2020	EPI_ISL_424229	43911	North America / USA / Washington	Human	Original			unknown	unknown
hCoV-19/USA/WA-UW-1709/2020	EPI_ISL_424230	43911	North America / USA / Washington	Human	Original			unknown	unknown
hCoV-19/USA/WA-UW-1731/2020	EPI_ISL_424231	43911	North America / USA / Washington	Human	Original			unknown	unknown
hCoV-19/USA/WA-UW-1708/2020	EPI_ISL_424232	43911	North America / USA / Washington	Human	Original			unknown	unknown
hCoV-19/USA/WA-UW-1772/2020	EPI_ISL_424233	43911	North America / USA / Washington	Human	Original			unknown	unknown
hCoV-19/USA/WA-UW-1722/2020	EPI_ISL_424234	43911	North America / USA / Washington	Human	Original			unknown	unknown
hCoV-19/USA/WA-UW-1733/2020	EPI_ISL_424235	43911	North America / USA / Washington	Human	Original			unknown	unknown
hCoV-19/USA/WA-UW-1732/2020	EPI_ISL_424236	43911	North America / USA / Washington	Human	Original			unknown	unknown
hCoV-19/USA/WA-UW-1739/2020	EPI_ISL_424237	43911	North America / USA / Washington	Human	Original			unknown	unknown
hCoV-19/USA/WA-UW-1741/2020	EPI_ISL_424238	43911	North America / USA / Washington	Human	Original			unknown	unknown
hCoV-19/USA/WA-UW-1750/2020	EPI_ISL_424239	43911	North America / USA / Washington	Human	Original			unknown	unknown
hCoV-19/USA/WA-UW-1730/2020	EPI_ISL_424240	43911	North America / USA / Washington	Human	Original			unknown	unknown
hCoV-19/USA/WA-UW-1735/2020	EPI_ISL_424241	43911	North America / USA / Washington	Human	Original			unknown	unknown
hCoV-19/USA/WA-UW-1753/2020	EPI_ISL_424242	43911	North America / USA / Washington	Human	Original			unknown	unknown
hCoV-19/USA/WA-UW-1756/2020	EPI_ISL_424243	43911	North America / USA / Washington	Human	Original			unknown	unknown
hCoV-19/USA/WA-UW-1770/2020	EPI_ISL_424244	43912	North America / USA / Washington	Human	Original			unknown	unknown
hCoV-19/USA/WA-UW-1762/2020	EPI_ISL_424245	43911	North America / USA / Washington	Human	Original			unknown	unknown
hCoV-19/USA/WA-UW-1758/2020	EPI_ISL_424246	43911	North America / USA / Washington	Human	Original			unknown	unknown
hCoV-19/USA/WA-UW-1760/2020	EPI_ISL_424247	43911	North America / USA / Washington	Human	Original			unknown	unknown
hCoV-19/USA/UN-UW-1773/2020	EPI_ISL_424248	43891	North America / USA	Human	Original			unknown	unknown
hCoV-19/USA/UN-UW-1791/2020	EPI_ISL_424249	43910	North America / USA	Human	Original			unknown	unknown
hCoV-19/USA/WA-UW-1785/2020	EPI_ISL_424250	43909	North America / USA / Washington	Human	Original			unknown	unknown
hCoV-19/USA/WA-UW-1801/2020	EPI_ISL_424251	43913	North America / USA / Washington	Human	Original			unknown	unknown
hCoV-19/USA/WA-UW-1840/2020	EPI_ISL_424252	43913	North America / USA / Washington	Human	Original			unknown	unknown
hCoV-19/USA/WA-UW-1792/2020	EPI_ISL_424253	43911	North America / USA / Washington	Human	Original			unknown	unknown
hCoV-19/USA/WA-UW-1796/2020	EPI_ISL_424254	43911	North America / USA / Washington	Human	Original			unknown	unknown
hCoV-19/USA/UN-UW-1832/2020	EPI_ISL_424255	43906	North America / USA	Human	Original			unknown	unknown
hCoV-19/USA/WA-UW-1774/2020	EPI_ISL_424256	43912	North America / USA / Washington	Human	Original			unknown	unknown
hCoV-19/USA/WA-UW-1775/2020	EPI_ISL_424257	43912	North America / USA / Washington	Human	Original			unknown	unknown
hCoV-19/USA/WA-UW-1778/2020	EPI_ISL_424258	43912	North America / USA / Washington	Human	Original			unknown	unknown
hCoV-19/USA/WA-UW-1797/2020	EPI_ISL_424259	43912	North America / USA / Washington	Human	Original			unknown	unknown
hCoV-19/USA/WA-UW-1779/2020	EPI_ISL_424260	43912	North America / USA / Washington	Human	Original			unknown	unknown	Insertion of 4 nucleotides when compared to the reference sequence.	info
hCoV-19/USA/WA-UW-1784/2020	EPI_ISL_424261	43911	North America / USA / Washington	Human	Original			unknown	unknown
hCoV-19/USA/WA-UW-1782/2020	EPI_ISL_424262	43912	North America / USA / Washington	Human	Original			unknown	unknown
hCoV-19/USA/WA-UW-1799/2020	EPI_ISL_424263	43912	North America / USA / Washington	Human	Original			unknown	unknown
hCoV-19/USA/WA-UW-1805/2020	EPI_ISL_424264	43912	North America / USA / Washington	Human	Original			unknown	unknown
hCoV-19/USA/UN-UW-1818/2020	EPI_ISL_424266	43912	North America / USA	Human	Original			unknown	unknown
hCoV-19/USA/UN-UW-1817/2020	EPI_ISL_424267	43912	North America / USA	Human	Original			unknown	unknown
hCoV-19/USA/UN-UW-1816/2020	EPI_ISL_424268	43912	North America / USA	Human	Original			unknown	unknown
hCoV-19/USA/WA-UW-1828/2020	EPI_ISL_424269	43912	North America / USA / Washington	Human	Original			unknown	unknown
hCoV-19/USA/WA-UW-1831/2020	EPI_ISL_424270	43912	North America / USA / Washington	Human	Original			unknown	unknown
hCoV-19/USA/WA-UW-1827/2020	EPI_ISL_424271	43912	North America / USA / Washington	Human	Original			unknown	unknown
hCoV-19/USA/WA-UW-1826/2020	EPI_ISL_424273	43912	North America / USA / Washington	Human	Original			unknown	unknown
hCoV-19/USA/WA-UW-1824/2020	EPI_ISL_424274	43912	North America / USA / Washington	Human	Original			unknown	unknown
hCoV-19/USA/WA-UW-1821/2020	EPI_ISL_424275	43912	North America / USA / Washington	Human	Original			unknown	unknown
hCoV-19/USA/WA-UW-1822/2020	EPI_ISL_424276	43912	North America / USA / Washington	Human	Original			unknown	unknown
hCoV-19/USA/WA-UW-1866/2020	EPI_ISL_424278	43913	North America / USA / Washington	Human	Original			unknown	unknown
hCoV-19/USA/WA-UW-1850/2020	EPI_ISL_424279	43913	North America / USA / Washington	Human	Original			unknown	unknown
hCoV-19/USA/WA-UW-1868/2020	EPI_ISL_424280	43913	North America / USA / Washington	Human	Original			unknown	unknown
hCoV-19/USA/WA-UW-1864/2020	EPI_ISL_424281	43913	North America / USA / Washington	Human	Original			unknown	unknown
hCoV-19/USA/WA-UW-1835/2020	EPI_ISL_424282	43913	North America / USA / Washington	Human	Original			unknown	unknown
hCoV-19/USA/WA-UW-1863/2020	EPI_ISL_424284	43913	North America / USA / Washington	Human	Original			unknown	unknown
hCoV-19/USA/OR-UW-1851/2020	EPI_ISL_424285	43911	North America / USA / Oregon	Human	Original			unknown	unknown
hCoV-19/USA/OR-UW-1849/2020	EPI_ISL_424286	43910	North America / USA / Oregon	Human	Original			unknown	unknown
hCoV-19/USA/WA-UW-1843/2020	EPI_ISL_424287	43913	North America / USA / Washington	Human	Original			unknown	unknown
hCoV-19/USA/WA-UW-1846/2020	EPI_ISL_424288	43912	North America / USA / Washington	Human	Original			unknown	unknown
hCoV-19/USA/WA-UW-1860/2020	EPI_ISL_424289	43913	North America / USA / Washington	Human	Original			unknown	unknown
hCoV-19/USA/WA-UW-1853/2020	EPI_ISL_424290	43913	North America / USA / Washington	Human	Original			unknown	unknown
hCoV-19/USA/WA-UW-1854/2020	EPI_ISL_424291	43913	North America / USA / Washington	Human	Original			unknown	unknown
hCoV-19/USA/WA-UW-1855/2020	EPI_ISL_424292	43913	North America / USA / Washington	Human	Original			unknown	unknown
hCoV-19/USA/WA-UW-1870/2020	EPI_ISL_424293	43913	North America / USA / Washington	Human	Original			unknown	unknown
hCoV-19/USA/WA-UW-1872/2020	EPI_ISL_424294	43913	North America / USA / Washington	Human	Original			unknown	unknown
hCoV-19/USA/WA-UW-1905/2020	EPI_ISL_424295	43913	North America / USA / Washington	Human	Original			unknown	unknown
hCoV-19/USA/WA-UW-1919/2020	EPI_ISL_424296	43913	North America / USA / Washington	Human	Original			unknown	unknown
hCoV-19/USA/WA-UW-1913/2020	EPI_ISL_424297	43913	North America / USA / Washington	Human	Original			unknown	unknown
hCoV-19/USA/WA-UW-1920/2020	EPI_ISL_424298	43913	North America / USA / Washington	Human	Original			unknown	unknown
hCoV-19/USA/WA-UW-1904/2020	EPI_ISL_424299	43913	North America / USA / Washington	Human	Original			unknown	unknown
hCoV-19/Beijing/Wuhan_IME-BJ05/2020	EPI_ISL_424359	43857	Asia / China / Beijing	Human	unknown			Ion Torrent X5Plus	CLC Genomic Workbench v. V9.0 (Assembly Name - IME-BJ05)
hCoV-19/England/NOTT-10E12C/2020	EPI_ISL_425501	43905	Europe / United Kingdom / England	Human	Original	unknown		OXFORD_NANOPORE GridION	unknown
hCoV-19/England/NOTT-10E14A/2020	EPI_ISL_425502	43907	Europe / United Kingdom / England	Human	Original	unknown		OXFORD_NANOPORE GridION	unknown
hCoV-19/England/NOTT-10E186/2020	EPI_ISL_425504	43908	Europe / United Kingdom / England	Human	Original	unknown		OXFORD_NANOPORE GridION	unknown
hCoV-19/England/NOTT-10E195/2020	EPI_ISL_425505	43908	Europe / United Kingdom / England	Human	Original	unknown		OXFORD_NANOPORE GridION	unknown	Gap of 3 nucleotides when compared to the reference sequence.	info
hCoV-19/England/NOTT-10E1E0/2020	EPI_ISL_425510	43909	Europe / United Kingdom / England	Human	Original	unknown		OXFORD_NANOPORE GridION	unknown	Gap of 3 nucleotides when compared to the reference sequence.	info
hCoV-19/England/NOTT-10E21A/2020	EPI_ISL_425513	43910	Europe / United Kingdom / England	Human	Original	unknown		OXFORD_NANOPORE GridION	unknown
hCoV-19/England/NOTT-10E229/2020	EPI_ISL_425514	43910	Europe / United Kingdom / England	Human	Original	unknown		OXFORD_NANOPORE GridION	unknown
hCoV-19/England/NOTT-10E238/2020	EPI_ISL_425515	43910	Europe / United Kingdom / England	Human	Original	unknown		OXFORD_NANOPORE GridION	unknown
hCoV-19/England/NOTT-10E256/2020	EPI_ISL_425517	43910	Europe / United Kingdom / England	Human	Original	unknown		OXFORD_NANOPORE GridION	unknown	Gap of 3 nucleotides when compared to the reference sequence.	info
hCoV-19/England/NOTT-10E265/2020	EPI_ISL_425518	43910	Europe / United Kingdom / England	Human	Original	unknown		OXFORD_NANOPORE GridION	unknown
hCoV-19/England/NOTT-10E283/2020	EPI_ISL_425519	43910	Europe / United Kingdom / England	Human	Original	unknown		OXFORD_NANOPORE GridION	unknown
hCoV-19/England/NOTT-10E2B0/2020	EPI_ISL_425522	43910	Europe / United Kingdom / England	Human	Original	unknown		OXFORD_NANOPORE GridION	unknown
hCoV-19/England/NOTT-10E2CF/2020	EPI_ISL_425523	43910	Europe / United Kingdom / England	Human	Original	unknown		OXFORD_NANOPORE GridION	unknown
hCoV-19/England/NOTT-10E2ED/2020	EPI_ISL_425525	43911	Europe / United Kingdom / England	Human	Original	unknown		OXFORD_NANOPORE GridION	unknown
hCoV-19/England/NOTT-10E2FC/2020	EPI_ISL_425526	43911	Europe / United Kingdom / England	Human	Original	unknown		OXFORD_NANOPORE GridION	unknown
hCoV-19/England/NOTT-10E308/2020	EPI_ISL_425527	43909	Europe / United Kingdom / England	Human	Original	unknown		OXFORD_NANOPORE GridION	unknown
hCoV-19/England/NOTT-10E335/2020	EPI_ISL_425530	43911	Europe / United Kingdom / England	Human	Original	unknown		OXFORD_NANOPORE GridION	unknown
hCoV-19/England/NOTT-10E362/2020	EPI_ISL_425532	43911	Europe / United Kingdom / England	Human	Original	unknown		OXFORD_NANOPORE GridION	unknown
hCoV-19/England/NOTT-10E371/2020	EPI_ISL_425533	43911	Europe / United Kingdom / England	Human	Original	unknown		OXFORD_NANOPORE GridION	unknown
hCoV-19/England/NOTT-10E39F/2020	EPI_ISL_425535	43911	Europe / United Kingdom / England	Human	Original	unknown		OXFORD_NANOPORE GridION	unknown
hCoV-19/England/NOTT-10E3AE/2020	EPI_ISL_425536	43911	Europe / United Kingdom / England	Human	Original	unknown		OXFORD_NANOPORE GridION	unknown
hCoV-19/England/NOTT-10E3BD/2020	EPI_ISL_425537	43911	Europe / United Kingdom / England	Human	Original	unknown		OXFORD_NANOPORE GridION	unknown
hCoV-19/England/NOTT-10E46F/2020	EPI_ISL_425548	43912	Europe / United Kingdom / England	Human	Original	unknown		OXFORD_NANOPORE GridION	unknown
hCoV-19/England/NOTT-10E47E/2020	EPI_ISL_425549	43912	Europe / United Kingdom / England	Human	Original	unknown		OXFORD_NANOPORE GridION	unknown
hCoV-19/England/NOTT-10E49C/2020	EPI_ISL_425551	43912	Europe / United Kingdom / England	Human	Original	unknown		OXFORD_NANOPORE GridION	unknown
hCoV-19/England/NOTT-10E4C9/2020	EPI_ISL_425554	43912	Europe / United Kingdom / England	Human	Original	unknown		OXFORD_NANOPORE GridION	unknown	Gap of 3 nucleotides when compared to the reference sequence.	info
hCoV-19/England/NOTT-10E4F6/2020	EPI_ISL_425556	43913	Europe / United Kingdom / England	Human	Original	unknown		OXFORD_NANOPORE GridION	unknown	Long stretches of NNNs (5.81% of overall sequence).	lowco
hCoV-19/England/NOTT-10E502/2020	EPI_ISL_425557	43913	Europe / United Kingdom / England	Human	Original	unknown		OXFORD_NANOPORE GridION	unknown	Long stretches of NNNs (9.46% of overall sequence).	lowco
hCoV-19/England/NOTT-10E5F3/2020	EPI_ISL_425570	43913	Europe / United Kingdom / England	Human	Original	unknown		OXFORD_NANOPORE GridION	unknown
hCoV-19/England/NOTT-10E61E/2020	EPI_ISL_425571	43913	Europe / United Kingdom / England	Human	Original	unknown		OXFORD_NANOPORE GridION	unknown
hCoV-19/England/NOTT-10E63C/2020	EPI_ISL_425572	43913	Europe / United Kingdom / England	Human	Original	unknown		OXFORD_NANOPORE GridION	unknown	Long stretches of NNNs (5.57% of overall sequence).	lowco
hCoV-19/England/NOTT-10E64B/2020	EPI_ISL_425573	43913	Europe / United Kingdom / England	Human	Original	unknown		OXFORD_NANOPORE GridION	unknown
hCoV-19/Scotland/CVR161/2020	EPI_ISL_425700	43907	Europe / United Kingdom / Scotland	Human	Original	unknown		ILLUMINA MiSeq	unknown	Gap of 3 nucleotides when compared to the reference sequence.	info
hCoV-19/Scotland/CVR162/2020	EPI_ISL_425701	43907	Europe / United Kingdom / Scotland	Human	Original	unknown		ILLUMINA MiSeq	unknown	Gap of 3 nucleotides when compared to the reference sequence.	info
hCoV-19/Australia/VIC538/2020	EPI_ISL_426804	43913	Oceania / Australia / Victoria	Human	Original			Illumina NextSeq 550	ARTIC v3 amplicons, NexteraXT library, minimap2 v2.17, ivar v1.2, samtools v1.10
hCoV-19/Australia/VIC544/2020	EPI_ISL_426807	43913	Oceania / Australia / Victoria	Human	Original			Illumina NextSeq 550	ARTIC v3 amplicons, NexteraXT library, minimap2 v2.17, ivar v1.2, samtools v1.10
hCoV-19/Australia/VIC549/2020	EPI_ISL_426812	43913	Oceania / Australia / Victoria	Human	Original			Illumina NextSeq 550	ARTIC v3 amplicons, NexteraXT library, minimap2 v2.17, ivar v1.2, samtools v1.10
hCoV-19/Australia/VIC589/2020	EPI_ISL_426846	43912	Oceania / Australia / Victoria	Human	Original			Illumina NextSeq 550	ARTIC v3 amplicons, NexteraXT library, minimap2 v2.17, ivar v1.2, samtools v1.10
hCoV-19/Australia/VIC590/2020	EPI_ISL_426847	43912	Oceania / Australia / Victoria	Human	Original			Illumina NextSeq 550	ARTIC v3 amplicons, NexteraXT library, minimap2 v2.17, ivar v1.2, samtools v1.10
hCoV-19/Australia/VIC591/2020	EPI_ISL_426848	43912	Oceania / Australia / Victoria	Human	Original			Illumina NextSeq 550	ARTIC v3 amplicons, NexteraXT library, minimap2 v2.17, ivar v1.2, samtools v1.10
hCoV-19/Australia/VIC593/2020	EPI_ISL_426850	43913	Oceania / Australia / Victoria	Human	Original			Illumina NextSeq 550	ARTIC v3 amplicons, NexteraXT library, minimap2 v2.17, ivar v1.2, samtools v1.10
hCoV-19/Australia/VIC701/2020	EPI_ISL_426878	43911	Oceania / Australia / Victoria	Human	Original			Illumina NextSeq 550	ARTIC v3 amplicons, NexteraXT library, minimap2 v2.17, ivar v1.2, samtools v1.10
hCoV-19/Australia/VIC908/2020	EPI_ISL_426879	43913	Oceania / Australia / Victoria	Human	Original			Illumina iSeq	ARTIC v3 amplicons, NexteraXT library, minimap2 v2.17, ivar v1.2, samtools v1.10	Long stretches of NNNs (5.72% of overall sequence).	lowco
hCoV-19/Australia/VIC909/2020	EPI_ISL_426880	43913	Oceania / Australia / Victoria	Human	Original			Illumina iSeq	ARTIC v3 amplicons, NexteraXT library, minimap2 v2.17, ivar v1.2, samtools v1.10	Long stretches of NNNs (12.50% of overall sequence). %UniqueMutations 1.93%.	lowco
hCoV-19/USA/CA-CZB0700/2020	EPI_ISL_429070	43913	North America / USA / California / San Francisco	Human	Original	Nasopharyngeal/oropharyngeal swab		Illumina Novaseq	minimap2 / iVar	Long stretches of NNNs (7.74% of overall sequence).
hCoV-19/Guangzhou/GZMU0003/2020	EPI_ISL_429074	43868	Asia / China / Guangzhou	Human	Original			DNBSEQ	SPAdes v. 3.11.1
hCoV-19/Guangzhou/GZMU0008/2020	EPI_ISL_429075	43868	Asia / China / Guangzhou	Human	Original			DNBSEQ	SPAdes v. 3.11.1
hCoV-19/Guangzhou/GZMU0009/2020	EPI_ISL_429076	43868	Asia / China / Guangzhou	Human	Original			DNBSEQ	Pilon v. 1.23
hCoV-19/Guangzhou/GZMU0010/2020	EPI_ISL_429077	43868	Asia / China / Guangzhou	Human	Original			DNBSEQ	SPAdes v. 3.11.1
hCoV-19/Guangzhou/GZMU0013/2020	EPI_ISL_429078	43868	Asia / China / Guangzhou	Human	Original			DNBSEQ	SPAdes v. 3.11.1
hCoV-19/Guangzhou/GZMU0017/2020	EPI_ISL_429079	43866	Asia / China / Guangzhou	Human	Original			DNBSEQ	Pilon v. 1.23
hCoV-19/Guangzhou/GZMU0019/2020	EPI_ISL_429080	43866	Asia / China / Guangzhou	Human	Original			DNBSEQ	Pilon v. 1.23
hCoV-19/Guangzhou/GZMU0020/2020	EPI_ISL_429081	43866	Asia / China / Guangzhou	Human	Original			DNBSEQ	Pilon v. 1.23
hCoV-19/Guangzhou/GZMU0023/2020	EPI_ISL_429082	43866	Asia / China / Guangzhou	Human	Original			DNBSEQ	SPAdes v. 3.11.1
hCoV-19/Guangzhou/GZMU0024/2020	EPI_ISL_429083	43866	Asia / China / Guangzhou	Human	Original			DNBSEQ	SPAdes v. 3.11.1
hCoV-19/Guangzhou/GZMU0025/2020	EPI_ISL_429084	43866	Asia / China / Guangzhou	Human	Original			DNBSEQ	SPAdes v. 3.11.1
hCoV-19/Guangzhou/GZMU0033/2020	EPI_ISL_429085	43862	Asia / China / Guangzhou	Human	Original			DNBSEQ	SPAdes v. 3.11.1
hCoV-19/Guangzhou/GZMU0034/2020	EPI_ISL_429086	43862	Asia / China / Guangzhou	Human	Original			DNBSEQ	SPAdes v. 3.11.1
hCoV-19/Guangzhou/GZMU0035/2020	EPI_ISL_429088	43862	Asia / China / Guangzhou	Human	Original			DNBSEQ	SPAdes v. 3.11.1
hCoV-19/Guangzhou/GZMU0037/2020	EPI_ISL_429089	43869	Asia / China / Guangzhou	Human	Original			DNBSEQ	SPAdes v. 3.11.1
hCoV-19/Guangzhou/GZMU0039/2020	EPI_ISL_429090	43869	Asia / China / Guangzhou	Human	Original			DNBSEQ	SPAdes v. 3.11.1
hCoV-19/Guangzhou/GZMU0041/2020	EPI_ISL_429091	43869	Asia / China / Guangzhou	Human	Original			DNBSEQ	SPAdes v. 3.11.1
hCoV-19/Guangzhou/GZMU0045/2020	EPI_ISL_429092	43869	Asia / China / Guangzhou	Human	Original			DNBSEQ	SPAdes v. 3.11.1
hCoV-19/Guangzhou/GZMU0046/2020	EPI_ISL_429093	43869	Asia / China / Guangzhou	Human	Original			DNBSEQ	SPAdes v. 3.11.1
hCoV-19/Guangzhou/GZMU0049/2020	EPI_ISL_429094	43869	Asia / China / Guangzhou	Human	Original			DNBSEQ	SPAdes v. 3.11.1
hCoV-19/Guangzhou/GZMU0050/2020	EPI_ISL_429095	43869	Asia / China / Guangzhou	Human	Original			DNBSEQ	SPAdes v. 3.11.1
hCoV-19/Guangzhou/GZMU0051/2020	EPI_ISL_429096	43859	Asia / China / Guangzhou	Human	Original			DNBSEQ	SPAdes v. 3.11.1
hCoV-19/Guangzhou/GZMU0052/2020	EPI_ISL_429097	43859	Asia / China / Guangzhou	Human	Original			DNBSEQ	SPAdes v. 3.11.1
hCoV-19/Guangzhou/GZMU0054/2020	EPI_ISL_429098	43859	Asia / China / Guangzhou	Human	Original			DNBSEQ	SPAdes v. 3.11.1
hCoV-19/Guangzhou/GZMU0057/2020	EPI_ISL_429100	43857	Asia / China / Guangzhou	Human	Original			DNBSEQ	Pilon v. 1.23
hCoV-19/Guangzhou/GZMU0058/2020	EPI_ISL_429101	43857	Asia / China / Guangzhou	Human	Original			DNBSEQ	Pilon v. 1.23
hCoV-19/Guangzhou/GZMU0059/2020	EPI_ISL_429102	43857	Asia / China / Guangzhou	Human	Original			DNBSEQ	SPAdes v. 3.11.1
hCoV-19/Guangzhou/GZMU0060/2020	EPI_ISL_429103	43870	Asia / China / Guangzhou	Human	Original			DNBSEQ	Pilon v. 1.23
hCoV-19/Guangzhou/GZMU0036/2020	EPI_ISL_429104	43862	Asia / China / Guangzhou	Human	Original			DNBSEQ	SPAdes v. 3.11.1
hCoV-19/Guangzhou/GZMU0055/2020	EPI_ISL_429105	43859	Asia / China / Guangzhou	Human	Original			DNBSEQ	SPAdes v. 3.11.1
hCoV-19/Sweden/20-08142/2020	EPI_ISL_429115	43901	Europe / Sweden / Halland	Human	Original			Ion Torrent S5 XL, Ion AmpliSeq SARS-CoV-2	Consensus extraction from NC_045512 using torrent suite variantCaller with fill from reference and majority wins
hCoV-19/Sweden/20-08143/2020	EPI_ISL_429116	43905	Europe / Sweden / Halland	Human	Original			Ion Torrent S5 XL, Ion AmpliSeq SARS-CoV-2	Consensus extraction from NC_045512 using torrent suite variantCaller with fill from reference and majority wins
hCoV-19/Sweden/20-08145/2020	EPI_ISL_429117	43901	Europe / Sweden / Halland	Human	Original			Ion Torrent S5 XL, Ion AmpliSeq SARS-CoV-2	Consensus extraction from NC_045512 using torrent suite variantCaller with fill from reference and majority wins
hCoV-19/Sweden/20-08146/2020	EPI_ISL_429118	43901	Europe / Sweden / Halland	Human	Original			Ion Torrent S5 XL, Ion AmpliSeq SARS-CoV-2	Consensus extraction from NC_045512 using torrent suite variantCaller with fill from reference and majority wins
hCoV-19/Sweden/20-08148/2020	EPI_ISL_429119	43901	Europe / Sweden / Halland	Human	Original			Ion Torrent S5 XL, Ion AmpliSeq SARS-CoV-2	Consensus extraction from NC_045512 using torrent suite variantCaller with fill from reference and majority wins
hCoV-19/Sweden/20-08149/2020	EPI_ISL_429120	43901	Europe / Sweden / Halland	Human	Original			Ion Torrent S5 XL, Ion AmpliSeq SARS-CoV-2	Consensus extraction from NC_045512 using torrent suite variantCaller with fill from reference and majority wins
hCoV-19/Sweden/20-08151/2020	EPI_ISL_429121	43901	Europe / Sweden / Halland	Human	Original			Ion Torrent S5 XL, Ion AmpliSeq SARS-CoV-2	Consensus extraction from NC_045512 using torrent suite variantCaller with fill from reference and majority wins
hCoV-19/Sweden/20-08155/2020	EPI_ISL_429122	43901	Europe / Sweden / Halland	Human	Original			Ion Torrent S5 XL, Ion AmpliSeq SARS-CoV-2	Consensus extraction from NC_045512 using torrent suite variantCaller with fill from reference and majority wins
hCoV-19/Sweden/20-08169/2020	EPI_ISL_429123	43902	Europe / Sweden / Halland	Human	Original			Ion Torrent S5 XL, Ion AmpliSeq SARS-CoV-2	Consensus extraction from NC_045512 using torrent suite variantCaller with fill from reference and majority wins
hCoV-19/Sweden/20-08170/2020	EPI_ISL_429124	43902	Europe / Sweden / Halland	Human	Original			Ion Torrent S5 XL, Ion AmpliSeq SARS-CoV-2	Consensus extraction from NC_045512 using torrent suite variantCaller with fill from reference and majority wins
hCoV-19/Sweden/20-08173/2020	EPI_ISL_429125	43902	Europe / Sweden / Halland	Human	Original			Ion Torrent S5 XL, Ion AmpliSeq SARS-CoV-2	Consensus extraction from NC_045512 using torrent suite variantCaller with fill from reference and majority wins
hCoV-19/Sweden/20-08320/2020	EPI_ISL_429126	43911	Europe / Sweden / Sormland	Human	Original			Ion Torrent S5 XL, Ion AmpliSeq SARS-CoV-2	Consensus extraction from NC_045512 using torrent suite variantCaller with fill from reference and majority wins
hCoV-19/Sweden/20-08332/2020	EPI_ISL_429127	43910	Europe / Sweden / Sormland	Human	Original			Ion Torrent S5 XL, Ion AmpliSeq SARS-CoV-2	Consensus extraction from NC_045512 using torrent suite variantCaller with fill from reference and majority wins
hCoV-19/Sweden/20-08683/2020	EPI_ISL_429130	43913	Europe / Sweden / Norrbotten	Human	Original			Ion Torrent S5 XL, Ion AmpliSeq SARS-CoV-2	Consensus extraction from NC_045512 using torrent suite variantCaller with fill from reference and majority wins
hCoV-19/Sweden/20-50048/2020	EPI_ISL_429136	43894	Europe / Sweden / Varmland	Human	Original			Ion Torrent S5 XL, Ion AmpliSeq SARS-CoV-2	Consensus extraction from NC_045512 using torrent suite variantCaller with fill from reference and majority wins
hCoV-19/Sweden/20-50076/2020	EPI_ISL_429137	43894	Europe / Sweden / Orebro lan	Human	Original			Ion Torrent S5 XL, Ion AmpliSeq SARS-CoV-2	Consensus extraction from NC_045512 using torrent suite variantCaller with fill from reference and majority wins
hCoV-19/Sweden/20-50087/2020	EPI_ISL_429138	43895	Europe / Sweden / Varmland	Human	Original			Ion Torrent S5 XL, Ion AmpliSeq SARS-CoV-2	Consensus extraction from NC_045512 using torrent suite variantCaller with fill from reference and majority wins
hCoV-19/Sweden/20-50123/2020	EPI_ISL_429139	43896	Europe / Sweden / Varmland	Human	Original			Ion Torrent S5 XL, Ion AmpliSeq SARS-CoV-2	Consensus extraction from NC_045512 using torrent suite variantCaller with fill from reference and majority wins
hCoV-19/Sweden/20-50125/2020	EPI_ISL_429140	43896	Europe / Sweden / Varmland	Human	Original			Ion Torrent S5 XL, Ion AmpliSeq SARS-CoV-2	Consensus extraction from NC_045512 using torrent suite variantCaller with fill from reference and majority wins
hCoV-19/Sweden/20-50130/2020	EPI_ISL_429141	43896	Europe / Sweden / Varmland	Human	Original			Ion Torrent S5 XL, Ion AmpliSeq SARS-CoV-2	Consensus extraction from NC_045512 using torrent suite variantCaller with fill from reference and majority wins
hCoV-19/Sweden/20-50131/2020	EPI_ISL_429142	43896	Europe / Sweden / Varmland	Human	Original			Ion Torrent S5 XL, Ion AmpliSeq SARS-CoV-2	Consensus extraction from NC_045512 using torrent suite variantCaller with fill from reference and majority wins
hCoV-19/Sweden/20-50132/2020	EPI_ISL_429143	43896	Europe / Sweden / Varmland	Human	Original			Ion Torrent S5 XL, Ion AmpliSeq SARS-CoV-2	Consensus extraction from NC_045512 using torrent suite variantCaller with fill from reference and majority wins
hCoV-19/Sweden/20-50133/2020	EPI_ISL_429144	43896	Europe / Sweden / Varmland	Human	Original			Ion Torrent S5 XL, Ion AmpliSeq SARS-CoV-2	Consensus extraction from NC_045512 using torrent suite variantCaller with fill from reference and majority wins
hCoV-19/Sweden/20-50170/2020	EPI_ISL_429145	43898	Europe / Sweden / Varmland	Human	Original			Ion Torrent S5 XL, Ion AmpliSeq SARS-CoV-2	Consensus extraction from NC_045512 using torrent suite variantCaller with fill from reference and majority wins
hCoV-19/Sweden/20-50171/2020	EPI_ISL_429146	43898	Europe / Sweden / Varmland	Human	Original			Ion Torrent S5 XL, Ion AmpliSeq SARS-CoV-2	Consensus extraction from NC_045512 using torrent suite variantCaller with fill from reference and majority wins
hCoV-19/Sweden/20-50172/2020	EPI_ISL_429147	43898	Europe / Sweden / Varmland	Human	Original			Ion Torrent S5 XL, Ion AmpliSeq SARS-CoV-2	Consensus extraction from NC_045512 using torrent suite variantCaller with fill from reference and majority wins
hCoV-19/Sweden/20-50173/2020	EPI_ISL_429148	43898	Europe / Sweden / Varmland	Human	Original			Ion Torrent S5 XL, Ion AmpliSeq SARS-CoV-2	Consensus extraction from NC_045512 using torrent suite variantCaller with fill from reference and majority wins
hCoV-19/Sweden/20-50175/2020	EPI_ISL_429150	43898	Europe / Sweden / Varmland	Human	Original			Ion Torrent S5 XL, Ion AmpliSeq SARS-CoV-2	Consensus extraction from NC_045512 using torrent suite variantCaller with fill from reference and majority wins
hCoV-19/Sweden/20-50176/2020	EPI_ISL_429151	43898	Europe / Sweden / Varmland	Human	Original			Ion Torrent S5 XL, Ion AmpliSeq SARS-CoV-2	Consensus extraction from NC_045512 using torrent suite variantCaller with fill from reference and majority wins
hCoV-19/Sweden/20-50179/2020	EPI_ISL_429152	43898	Europe / Sweden / Orebro lan	Human	Original			Ion Torrent S5 XL, Ion AmpliSeq SARS-CoV-2	Consensus extraction from NC_045512 using torrent suite variantCaller with fill from reference and majority wins
hCoV-19/Sweden/20-50180/2020	EPI_ISL_429153	43898	Europe / Sweden / Varmland	Human	Original			Ion Torrent S5 XL, Ion AmpliSeq SARS-CoV-2	Consensus extraction from NC_045512 using torrent suite variantCaller with fill from reference and majority wins
hCoV-19/Sweden/20-50181/2020	EPI_ISL_429154	43898	Europe / Sweden / Varmland	Human	Original			Ion Torrent S5 XL, Ion AmpliSeq SARS-CoV-2	Consensus extraction from NC_045512 using torrent suite variantCaller with fill from reference and majority wins
hCoV-19/Sweden/20-50230/2020	EPI_ISL_429155	43899	Europe / Sweden / Orebro lan	Human	Original			Ion Torrent S5 XL, Ion AmpliSeq SARS-CoV-2	Consensus extraction from NC_045512 using torrent suite variantCaller with fill from reference and majority wins
hCoV-19/Sweden/20-50232/2020	EPI_ISL_429156	43899	Europe / Sweden / Varmland	Human	Original			Ion Torrent S5 XL, Ion AmpliSeq SARS-CoV-2	Consensus extraction from NC_045512 using torrent suite variantCaller with fill from reference and majority wins
hCoV-19/Sweden/20-50234/2020	EPI_ISL_429157	43900	Europe / Sweden / Orebro lan	Human	Original			Ion Torrent S5 XL, Ion AmpliSeq SARS-CoV-2	Consensus extraction from NC_045512 using torrent suite variantCaller with fill from reference and majority wins
hCoV-19/Sweden/20-50235/2020	EPI_ISL_429158	43900	Europe / Sweden / Varmland	Human	Original			Ion Torrent S5 XL, Ion AmpliSeq SARS-CoV-2	Consensus extraction from NC_045512 using torrent suite variantCaller with fill from reference and majority wins
hCoV-19/Sweden/20-50312/2020	EPI_ISL_429160	43902	Europe / Sweden / Ostergotland	Human	Original			Ion Torrent S5 XL, Ion AmpliSeq SARS-CoV-2	Consensus extraction from NC_045512 using torrent suite variantCaller with fill from reference and majority wins
hCoV-19/Sweden/20-50315/2020	EPI_ISL_429161	43902	Europe / Sweden / Stockholm	Human	Original			Ion Torrent S5 XL, Ion AmpliSeq SARS-CoV-2	Consensus extraction from NC_045512 using torrent suite variantCaller with fill from reference and majority wins
hCoV-19/Sweden/20-50357/2020	EPI_ISL_429162	43905	Europe / Sweden / Stockholm	Human	Original			Ion Torrent S5 XL, Ion AmpliSeq SARS-CoV-2	Consensus extraction from NC_045512 using torrent suite variantCaller with fill from reference and majority wins
hCoV-19/Sweden/20-50361/2020	EPI_ISL_429163	43906	Europe / Sweden / Gavleborgs lan	Human	Original			Ion Torrent S5 XL, Ion AmpliSeq SARS-CoV-2	Consensus extraction from NC_045512 using torrent suite variantCaller with fill from reference and majority wins
hCoV-19/Thailand/Bangkok-0025/2020	EPI_ISL_429164	43903	Asia / Thailand / Bangkok	Human	Original			Illumina Miseq, 2 x 250bp paired end reads, ARTIC v2, Kapa ligation prep	Mapping with bwa v0.7.17, consensus calls from Ivar v1.1
hCoV-19/Thailand/Bangkok-0026/2020	EPI_ISL_429165	43903	Asia / Thailand / Bangkok	Human	Original			Illumina Miseq, 2 x 250bp paired end reads, ARTIC v2, Kapa ligation prep	Mapping with bwa v0.7.17, consensus calls from Ivar v1.1
hCoV-19/Thailand/Bangkok-0028/2020	EPI_ISL_429166	43903	Asia / Thailand / Bangkok	Human	Original			Illumina Miseq, 2 x 250bp paired end reads, ARTIC v2, Kapa ligation prep	Mapping with bwa v0.7.17, consensus calls from Ivar v1.1
hCoV-19/Thailand/Bangkok-0029/2020	EPI_ISL_429167	43903	Asia / Thailand / Bangkok	Human	Original			Illumina Miseq, 2 x 250bp paired end reads, ARTIC v2, Kapa ligation prep	Mapping with bwa v0.7.17, consensus calls from Ivar v1.1
hCoV-19/Thailand/Bangkok-0030/2020	EPI_ISL_429168	43907	Asia / Thailand / Bangkok	Human	Original			Illumina Miseq, 2 x 250bp paired end reads, ARTIC v2, Kapa ligation prep	Mapping with bwa v0.7.17, consensus calls from Ivar v1.1	Long stretches of NNNs (6.71% of overall sequence).	lowco
hCoV-19/Thailand/Bangkok-0033/2020	EPI_ISL_429169	43907	Asia / Thailand / Bangkok	Human	Original			Illumina Miseq, 2 x 250bp paired end reads, ARTIC v2, Kapa ligation prep	Mapping with bwa v0.7.17, consensus calls from Ivar v1.1
hCoV-19/Thailand/Bangkok-0034/2020	EPI_ISL_429170	43907	Asia / Thailand / Bangkok	Human	Original			Illumina Miseq, 2 x 250bp paired end reads, ARTIC v2, Kapa ligation prep	Mapping with bwa v0.7.17, consensus calls from Ivar v1.1
hCoV-19/Thailand/Bangkok-0035/2020	EPI_ISL_429171	43908	Asia / Thailand / Bangkok	Human	Original			Illumina Miseq, 2 x 250bp paired end reads, ARTIC v2, Kapa ligation prep	Mapping with bwa v0.7.17, consensus calls from Ivar v1.1
hCoV-19/Thailand/Bangkok-0036/2020	EPI_ISL_429172	43911	Asia / Thailand / Bangkok	Human	Original			Illumina Miseq, 2 x 250bp paired end reads, ARTIC v2, Kapa ligation prep	Mapping with bwa v0.7.17, consensus calls from Ivar v1.1
hCoV-19/Thailand/Bangkok-0037/2020	EPI_ISL_429173	43911	Asia / Thailand / Bangkok	Human	Original			Illumina Miseq, 2 x 250bp paired end reads, ARTIC v2, Kapa ligation prep	Mapping with bwa v0.7.17, consensus calls from Ivar v1.1
hCoV-19/Switzerland/GE5737/2020	EPI_ISL_429200	43909	Europe / Switzerland	Human	Original
hCoV-19/Switzerland/GE1736/2020	EPI_ISL_429203	43911	Europe / Switzerland	Human	Original
hCoV-19/Switzerland/GE2164/2020	EPI_ISL_429208	43907	Europe / Switzerland	Human	Original
hCoV-19/Switzerland/GE3650/2020	EPI_ISL_429209	43906	Europe / Switzerland	Human	Original
hCoV-19/Switzerland/GE8147/2020	EPI_ISL_429210	43906	Europe / Switzerland	Human	Original
hCoV-19/Switzerland/GE8086/2020	EPI_ISL_429213	43906	Europe / Switzerland	Human	Original
hCoV-19/Switzerland/GE2759/2020	EPI_ISL_429214	43913	Europe / Switzerland	Human	Original
hCoV-19/Switzerland/GE4807/2020	EPI_ISL_429215	43913	Europe / Switzerland	Human	Original
hCoV-19/Italy/TE5551/2020	EPI_ISL_429226	43907	Europe / Italy / Abruzzo	Human	Original
hCoV-19/Italy/TE5553/2020	EPI_ISL_429227	43907	Europe / Italy / Abruzzo	Human	Original
hCoV-19/Italy/TE5674/2020	EPI_ISL_429228	43910	Europe / Italy / Abruzzo	Human	Original
hCoV-19/Yunnan/0306-466/2020	EPI_ISL_429239	43896	Asia / China / Yunnan	Human	Original					Gap of 3 nucleotides when compared to the reference sequence.	info
hCoV-19/Spain/Vircell001/2020	EPI_ISL_429256	43902	Europe / Spain / Madrid	Human	Vero E6			Illumina MiSeq	BWA/IVAR
hCoV-19/Denmark/ALAB-HH01/2020	EPI_ISL_429262	43900	Europe / Denmark / Unknown	Human	Original			Nanopore MinION	Artic Network
hCoV-19/Denmark/ALAB-HH02/2020	EPI_ISL_429263	43900	Europe / Denmark / Unknown	Human	Original			Nanopore MinION	Artic Network
hCoV-19/Denmark/ALAB-HH03/2020	EPI_ISL_429264	43900	Europe / Denmark / Unknown	Human	Original			Nanopore MinION	Artic Network
hCoV-19/Denmark/ALAB-HH04/2020	EPI_ISL_429265	43900	Europe / Denmark / Unknown	Human	Original			Nanopore MinION	Artic Network
hCoV-19/Denmark/ALAB-HH05/2020	EPI_ISL_429266	43900	Europe / Denmark / Unknown	Human	Original			Nanopore MinION	Artic Network
hCoV-19/Denmark/ALAB-HH06/2020	EPI_ISL_429267	43900	Europe / Denmark / Unknown	Human	Original			Nanopore MinION	Artic Network
hCoV-19/Denmark/ALAB-HH07/2020	EPI_ISL_429268	43900	Europe / Denmark / Unknown	Human	Original			Nanopore MinION	Artic Network
hCoV-19/Denmark/ALAB-HH08/2020	EPI_ISL_429269	43900	Europe / Denmark / Unknown	Human	Original			Nanopore MinION	Artic Network
hCoV-19/Denmark/ALAB-HH11/2020	EPI_ISL_429270	43900	Europe / Denmark / Unknown	Human	Original			Nanopore MinION	Artic Network
hCoV-19/Denmark/ALAB-HH13/2020	EPI_ISL_429271	43900	Europe / Denmark / Unknown	Human	Original			Nanopore MinION	Artic Network
hCoV-19/Denmark/ALAB-HH14/2020	EPI_ISL_429272	43900	Europe / Denmark / Unknown	Human	Original			Nanopore MinION	Artic Network
hCoV-19/Denmark/ALAB-HH15/2020	EPI_ISL_429273	43900	Europe / Denmark / Unknown	Human	Original			Nanopore MinION	Artic Network
hCoV-19/Denmark/ALAB-HH16/2020	EPI_ISL_429274	43900	Europe / Denmark / Unknown	Human	Original			Nanopore MinION	Artic Network
hCoV-19/Denmark/ALAB-HH17/2020	EPI_ISL_429275	43900	Europe / Denmark / Unknown	Human	Original			Nanopore MinION	Artic Network
hCoV-19/Denmark/ALAB-HH18/2020	EPI_ISL_429276	43900	Europe / Denmark / Unknown	Human	Original			Nanopore MinION	Artic Network
hCoV-19/Denmark/ALAB-HH19/2020	EPI_ISL_429277	43900	Europe / Denmark / Unknown	Human	Original			Nanopore MinION	Artic Network
hCoV-19/Denmark/ALAB-HH20/2020	EPI_ISL_429278	43900	Europe / Denmark / Unknown	Human	Original			Nanopore MinION	Artic Network
hCoV-19/Denmark/ALAB-HH21/2020	EPI_ISL_429279	43900	Europe / Denmark / Unknown	Human	Original			Nanopore MinION	Artic Network
hCoV-19/Denmark/ALAB-HH22/2020	EPI_ISL_429280	43900	Europe / Denmark / Unknown	Human	Original			Nanopore MinION	Artic Network
hCoV-19/Denmark/ALAB-HH23/2020	EPI_ISL_429281	43900	Europe / Denmark / Unknown	Human	Original			Nanopore MinION	Artic Network
hCoV-19/Denmark/ALAB-HH24/2020	EPI_ISL_429282	43901	Europe / Denmark / Unknown	Human	Original			Nanopore MinION	Artic Network
hCoV-19/Denmark/ALAB-HH25/2020	EPI_ISL_429283	43901	Europe / Denmark / Unknown	Human	Original			Nanopore MinION	Artic Network
hCoV-19/Denmark/ALAB-HH26/2020	EPI_ISL_429284	43901	Europe / Denmark / Unknown	Human	Original			Nanopore MinION	Artic Network
hCoV-19/Denmark/ALAB-HH27/2020	EPI_ISL_429285	43901	Europe / Denmark / Unknown	Human	Original			Nanopore MinION	Artic Network
hCoV-19/Denmark/ALAB-HH29/2020	EPI_ISL_429287	43901	Europe / Denmark / Unknown	Human	Original			Nanopore MinION	Artic Network
hCoV-19/Denmark/ALAB-HH31/2020	EPI_ISL_429289	43902	Europe / Denmark / Unknown	Human	Original			Nanopore MinION	Artic Network
hCoV-19/Denmark/ALAB-HH32/2020	EPI_ISL_429290	43901	Europe / Denmark / Unknown	Human	Original			Nanopore MinION	Artic Network	Long stretches of NNNs (5.26% of overall sequence).	lowco
hCoV-19/Denmark/ALAB-HH36/2020	EPI_ISL_429292	43902	Europe / Denmark / Unknown	Human	Original			Nanopore MinION	Artic Network	Long stretches of NNNs (13.76% of overall sequence).	lowco
hCoV-19/Denmark/ALAB-HH37/2020	EPI_ISL_429293	43903	Europe / Denmark / Unknown	Human	Original			Nanopore MinION	Artic Network
hCoV-19/Denmark/ALAB-HH39/2020	EPI_ISL_429295	43903	Europe / Denmark / Unknown	Human	Original			Nanopore MinION	Artic Network	Gap of 3 nucleotides when compared to the reference sequence.	info
hCoV-19/Denmark/ALAB-HH40/2020	EPI_ISL_429296	43904	Europe / Denmark / Unknown	Human	Original			Nanopore MinION	Artic Network	Long stretches of NNNs (8.70% of overall sequence).	lowco
hCoV-19/Denmark/ALAB-HH43/2020	EPI_ISL_429299	43904	Europe / Denmark / Unknown	Human	Original			Nanopore MinION	Artic Network
hCoV-19/Australia/VIC-CBA4/2020	EPI_ISL_430064	43897	Oceania / Australia / Victoria	Human	Original	Oro-pharyngeal swab		Ion Torrent, AmpliSeq panel	Torrent Suite 5.10.1, IGV 2.6.3, MEGA 7
hCoV-19/USA/WA-S259/2020	EPI_ISL_430113	43894	North America / USA / Washington / King County	Human	Original			Illumina Nextseq	Seattle Flu Assembly Pipeline
hCoV-19/USA/WA-S260/2020	EPI_ISL_430114	43902	North America / USA / Washington / King County	Human	Original			Illumina Nextseq	Seattle Flu Assembly Pipeline
hCoV-19/USA/WA-S262/2020	EPI_ISL_430116	43906	North America / USA / Washington	Human	Original			Illumina Nextseq	Seattle Flu Assembly Pipeline
hCoV-19/USA/WA-S263/2020	EPI_ISL_430117	43895	North America / USA / Washington / King County	Human	Original			Illumina Nextseq	Seattle Flu Assembly Pipeline
hCoV-19/USA/WA-S264/2020	EPI_ISL_430118	43893	North America / USA / Washington / King County	Human	Original			Illumina Nextseq	Seattle Flu Assembly Pipeline
hCoV-19/USA/WA-S265/2020	EPI_ISL_430119	43895	North America / USA / Washington / Snohomish County	Human	Original			Illumina Nextseq	Seattle Flu Assembly Pipeline
hCoV-19/USA/WA-S268/2020	EPI_ISL_430122	43895	North America / USA / Washington / King County	Human	Original			Illumina Nextseq	Seattle Flu Assembly Pipeline
hCoV-19/USA/WA-S269/2020	EPI_ISL_430123	43900	North America / USA / Washington / King County	Human	Original			Illumina Nextseq	Seattle Flu Assembly Pipeline
hCoV-19/USA/WA-S270/2020	EPI_ISL_430124	43896	North America / USA / Washington / King County	Human	Original			Illumina Nextseq	Seattle Flu Assembly Pipeline
hCoV-19/USA/WA-S272/2020	EPI_ISL_430126	43887	North America / USA / Washington / King County	Human	Original			Illumina Nextseq	Seattle Flu Assembly Pipeline
hCoV-19/USA/WA-S273/2020	EPI_ISL_430127	43902	North America / USA / Washington / King County	Human	Original			Illumina Nextseq	Seattle Flu Assembly Pipeline
hCoV-19/USA/WA-S274/2020	EPI_ISL_430128	43898	North America / USA / Washington / King County	Human	Original			Illumina Nextseq	Seattle Flu Assembly Pipeline
hCoV-19/USA/WA-S275/2020	EPI_ISL_430129	43896	North America / USA / Washington / King County	Human	Original			Illumina Nextseq	Seattle Flu Assembly Pipeline
hCoV-19/USA/WA-S277/2020	EPI_ISL_430131	43883	North America / USA / Washington / King County	Human	Original			Illumina Nextseq	Seattle Flu Assembly Pipeline
hCoV-19/USA/WA-S278/2020	EPI_ISL_430132	43907	North America / USA / Washington	Human	Original			Illumina Nextseq	Seattle Flu Assembly Pipeline
hCoV-19/USA/WA-S279/2020	EPI_ISL_430133	43894	North America / USA / Washington / King County	Human	Original			Illumina Nextseq	Seattle Flu Assembly Pipeline
hCoV-19/USA/WA-S280/2020	EPI_ISL_430134	43899	North America / USA / Washington / King County	Human	Original			Illumina Nextseq	Seattle Flu Assembly Pipeline
hCoV-19/USA/WA-S281/2020	EPI_ISL_430135	43890	North America / USA / Washington / King County	Human	Original			Illumina Nextseq	Seattle Flu Assembly Pipeline
hCoV-19/USA/WA-S282/2020	EPI_ISL_430136	43900	North America / USA / Washington / King County	Human	Original			Illumina Nextseq	Seattle Flu Assembly Pipeline
hCoV-19/USA/WA-S283/2020	EPI_ISL_430137	43911	North America / USA / Washington / King County	Human	Original			Illumina Nextseq	Seattle Flu Assembly Pipeline
hCoV-19/USA/WA-S286/2020	EPI_ISL_430140	43905	North America / USA / Washington / Pierce County	Human	Original			Illumina Nextseq	Seattle Flu Assembly Pipeline
hCoV-19/USA/WA-S287/2020	EPI_ISL_430141	43896	North America / USA / Washington / King County	Human	Original			Illumina Nextseq	Seattle Flu Assembly Pipeline
hCoV-19/USA/WA-S288/2020	EPI_ISL_430142	43896	North America / USA / Washington / King County	Human	Original			Illumina Nextseq	Seattle Flu Assembly Pipeline
hCoV-19/USA/WA-S289/2020	EPI_ISL_430143	43913	North America / USA / Washington / King County	Human	Original			Illumina Nextseq	Seattle Flu Assembly Pipeline
hCoV-19/USA/WA-S292/2020	EPI_ISL_430146	43895	North America / USA / Washington / King County	Human	Original			Illumina Nextseq	Seattle Flu Assembly Pipeline
hCoV-19/USA/WA-S294/2020	EPI_ISL_430148	43913	North America / USA / Washington / King County	Human	Original			Illumina Nextseq	Seattle Flu Assembly Pipeline
hCoV-19/USA/WA-S296/2020	EPI_ISL_430150	43903	North America / USA / Washington / King County	Human	Original			Illumina Nextseq	Seattle Flu Assembly Pipeline
hCoV-19/USA/WA-S297/2020	EPI_ISL_430151	43903	North America / USA / Washington / King County	Human	Original			Illumina Nextseq	Seattle Flu Assembly Pipeline
hCoV-19/USA/WA-S298/2020	EPI_ISL_430152	43895	North America / USA / Washington / King County	Human	Original			Illumina Nextseq	Seattle Flu Assembly Pipeline
hCoV-19/USA/WA-S301/2020	EPI_ISL_430155	43904	North America / USA / Washington / Pierce County	Human	Original			Illumina Nextseq	Seattle Flu Assembly Pipeline
hCoV-19/USA/WA-S123/2020	EPI_ISL_430160	43890	North America / USA / Washington	Human	Original			Illumina Nextseq	Seattle Flu Assembly Pipeline
hCoV-19/USA/WA-S124/2020	EPI_ISL_430161	43903	North America / USA / Washington / King County	Human	Original			Illumina Nextseq	Seattle Flu Assembly Pipeline
hCoV-19/USA/WA-S125/2020	EPI_ISL_430162	43903	North America / USA / Washington / King County	Human	Original			Illumina Nextseq	Seattle Flu Assembly Pipeline
hCoV-19/USA/WA-S126/2020	EPI_ISL_430163	43903	North America / USA / Washington / King County	Human	Original			Illumina Nextseq	Seattle Flu Assembly Pipeline
hCoV-19/USA/WA-S127/2020	EPI_ISL_430164	43903	North America / USA / Washington / King County	Human	Original			Illumina Nextseq	Seattle Flu Assembly Pipeline
hCoV-19/USA/WA-S128/2020	EPI_ISL_430165	43903	North America / USA / Washington / King County	Human	Original			Illumina Nextseq	Seattle Flu Assembly Pipeline
hCoV-19/USA/WA-S129/2020	EPI_ISL_430166	43903	North America / USA / Washington / King County	Human	Original			Illumina Nextseq	Seattle Flu Assembly Pipeline
hCoV-19/USA/WA-S130/2020	EPI_ISL_430167	43903	North America / USA / Washington / King County	Human	Original			Illumina Nextseq	Seattle Flu Assembly Pipeline
hCoV-19/USA/WA-S131/2020	EPI_ISL_430168	43903	North America / USA / Washington / King County	Human	Original			Illumina Nextseq	Seattle Flu Assembly Pipeline
hCoV-19/USA/WA-S132/2020	EPI_ISL_430169	43903	North America / USA / Washington / King County	Human	Original			Illumina Nextseq	Seattle Flu Assembly Pipeline
hCoV-19/USA/WA-S133/2020	EPI_ISL_430170	43903	North America / USA / Washington / King County	Human	Original			Illumina Nextseq	Seattle Flu Assembly Pipeline
hCoV-19/USA/WA-S134/2020	EPI_ISL_430171	43903	North America / USA / Washington / King County	Human	Original			Illumina Nextseq	Seattle Flu Assembly Pipeline
hCoV-19/USA/WA-S135/2020	EPI_ISL_430172	43903	North America / USA / Washington / King County	Human	Original			Illumina Nextseq	Seattle Flu Assembly Pipeline
hCoV-19/USA/WA-S136/2020	EPI_ISL_430173	43903	North America / USA / Washington / King County	Human	Original			Illumina Nextseq	Seattle Flu Assembly Pipeline
hCoV-19/USA/WA-S137/2020	EPI_ISL_430174	43903	North America / USA / Washington / King County	Human	Original			Illumina Nextseq	Seattle Flu Assembly Pipeline
hCoV-19/USA/WA-S138/2020	EPI_ISL_430175	43902	North America / USA / Washington / Snohomish County	Human	Original			Illumina Nextseq	Seattle Flu Assembly Pipeline
hCoV-19/USA/WA-S139/2020	EPI_ISL_430176	43902	North America / USA / Washington / King County	Human	Original			Illumina Nextseq	Seattle Flu Assembly Pipeline
hCoV-19/USA/WA-S140/2020	EPI_ISL_430177	43902	North America / USA / Washington / King County	Human	Original			Illumina Nextseq	Seattle Flu Assembly Pipeline
hCoV-19/USA/WA-S141/2020	EPI_ISL_430178	43903	North America / USA / Washington / King County	Human	Original			Illumina Nextseq	Seattle Flu Assembly Pipeline
hCoV-19/USA/WA-S162/2020	EPI_ISL_430200	43894	North America / USA / Washington	Human	Original			Illumina Nextseq	Seattle Flu Assembly Pipeline
hCoV-19/USA/WA-S163/2020	EPI_ISL_430201	43894	North America / USA / Washington	Human	Original			Illumina Nextseq	Seattle Flu Assembly Pipeline
hCoV-19/USA/WA-S164/2020	EPI_ISL_430202	43892	North America / USA / Washington	Human	Original			Illumina Nextseq	Seattle Flu Assembly Pipeline
hCoV-19/USA/WA-S166/2020	EPI_ISL_430204	43908	North America / USA / Washington / King County	Human	Original			Illumina Nextseq	Seattle Flu Assembly Pipeline
hCoV-19/USA/WA-S167/2020	EPI_ISL_430205	43908	North America / USA / Washington / Whatcom County	Human	Original			Illumina Nextseq	Seattle Flu Assembly Pipeline
hCoV-19/USA/WA-S168/2020	EPI_ISL_430206	43908	North America / USA / Washington / Whatcom County	Human	Original			Illumina Nextseq	Seattle Flu Assembly Pipeline
hCoV-19/USA/WA-S169/2020	EPI_ISL_430207	43908	North America / USA / Washington / Whatcom County	Human	Original			Illumina Nextseq	Seattle Flu Assembly Pipeline
hCoV-19/USA/WA-S170/2020	EPI_ISL_430208	43907	North America / USA / Washington / Yakima County	Human	Original			Illumina Nextseq	Seattle Flu Assembly Pipeline
hCoV-19/USA/WA-S171/2020	EPI_ISL_430209	43909	North America / USA / Washington	Human	Original			Illumina Nextseq	Seattle Flu Assembly Pipeline
hCoV-19/USA/WA-S172/2020	EPI_ISL_430210	43909	North America / USA / Washington / King County	Human	Original			Illumina Nextseq	Seattle Flu Assembly Pipeline
hCoV-19/USA/WA-S173/2020	EPI_ISL_430211	43909	North America / USA / Washington	Human	Original			Illumina Nextseq	Seattle Flu Assembly Pipeline
hCoV-19/USA/WA-S174/2020	EPI_ISL_430212	43909	North America / USA / Washington / King County	Human	Original			Illumina Nextseq	Seattle Flu Assembly Pipeline
hCoV-19/USA/WA-S175/2020	EPI_ISL_430213	43909	North America / USA / Washington / King County	Human	Original			Illumina Nextseq	Seattle Flu Assembly Pipeline
hCoV-19/USA/WA-S176/2020	EPI_ISL_430214	43909	North America / USA / Washington / King County	Human	Original			Illumina Nextseq	Seattle Flu Assembly Pipeline
hCoV-19/USA/WA-S177/2020	EPI_ISL_430215	43909	North America / USA / Washington / King County	Human	Original			Illumina Nextseq	Seattle Flu Assembly Pipeline
hCoV-19/USA/WA-S178/2020	EPI_ISL_430216	43910	North America / USA / Washington / King County	Human	Original			Illumina Nextseq	Seattle Flu Assembly Pipeline
hCoV-19/USA/WA-S179/2020	EPI_ISL_430217	43910	North America / USA / Washington / Whatcom County	Human	Original			Illumina Nextseq	Seattle Flu Assembly Pipeline
hCoV-19/USA/WA-S181/2020	EPI_ISL_430219	43909	North America / USA / Washington	Human	Original			Illumina Nextseq	Seattle Flu Assembly Pipeline
hCoV-19/USA/WA-S182/2020	EPI_ISL_430220	43910	North America / USA / Washington / Whatcom County	Human	Original			Illumina Nextseq	Seattle Flu Assembly Pipeline
hCoV-19/USA/WA-S183/2020	EPI_ISL_430221	43909	North America / USA / Washington / King County	Human	Original			Illumina Nextseq	Seattle Flu Assembly Pipeline
hCoV-19/USA/WA-S184/2020	EPI_ISL_430222	43909	North America / USA / Washington / King County	Human	Original			Illumina Nextseq	Seattle Flu Assembly Pipeline
hCoV-19/USA/WA-S185/2020	EPI_ISL_430223	43909	North America / USA / Washington	Human	Original			Illumina Nextseq	Seattle Flu Assembly Pipeline
hCoV-19/USA/WA-S186/2020	EPI_ISL_430224	43910	North America / USA / Washington / Whatcom County	Human	Original			Illumina Nextseq	Seattle Flu Assembly Pipeline
hCoV-19/USA/WA-S187/2020	EPI_ISL_430225	43910	North America / USA / Washington / King County	Human	Original			Illumina Nextseq	Seattle Flu Assembly Pipeline
hCoV-19/USA/WA-S188/2020	EPI_ISL_430226	43910	North America / USA / Washington / Whatcom County	Human	Original			Illumina Nextseq	Seattle Flu Assembly Pipeline
hCoV-19/USA/WA-S189/2020	EPI_ISL_430227	43910	North America / USA / Washington / Whatcom County	Human	Original			Illumina Nextseq	Seattle Flu Assembly Pipeline
hCoV-19/USA/WA-S190/2020	EPI_ISL_430228	43913	North America / USA / Washington / King County	Human	Original			Illumina Nextseq	Seattle Flu Assembly Pipeline
hCoV-19/USA/WA-S191/2020	EPI_ISL_430229	43910	North America / USA / Washington / Whatcom County	Human	Original			Illumina Nextseq	Seattle Flu Assembly Pipeline
hCoV-19/USA/WA-S192/2020	EPI_ISL_430230	43910	North America / USA / Washington / Whatcom County	Human	Original			Illumina Nextseq	Seattle Flu Assembly Pipeline
hCoV-19/USA/WA-S193/2020	EPI_ISL_430231	43909	North America / USA / Washington / Grant County	Human	Original			Illumina Nextseq	Seattle Flu Assembly Pipeline
hCoV-19/USA/WA-S194/2020	EPI_ISL_430232	43910	North America / USA / Washington / King County	Human	Original			Illumina Nextseq	Seattle Flu Assembly Pipeline
hCoV-19/USA/WA-S195/2020	EPI_ISL_430233	43910	North America / USA / Washington / Whatcom County	Human	Original			Illumina Nextseq	Seattle Flu Assembly Pipeline
hCoV-19/USA/WA-S196/2020	EPI_ISL_430234	43909	North America / USA / Washington / King County	Human	Original			Illumina Nextseq	Seattle Flu Assembly Pipeline
hCoV-19/USA/WA-S197/2020	EPI_ISL_430235	43910	North America / USA / Washington / Whatcom County	Human	Original			Illumina Nextseq	Seattle Flu Assembly Pipeline
hCoV-19/USA/WA-S198/2020	EPI_ISL_430236	43910	North America / USA / Washington / Whatcom County	Human	Original			Illumina Nextseq	Seattle Flu Assembly Pipeline
hCoV-19/USA/WA-S199/2020	EPI_ISL_430237	43910	North America / USA / Washington / Whatcom County	Human	Original			Illumina Nextseq	Seattle Flu Assembly Pipeline
hCoV-19/USA/WA-S200/2020	EPI_ISL_430238	43910	North America / USA / Washington / Yakima County	Human	Original			Illumina Nextseq	Seattle Flu Assembly Pipeline
hCoV-19/USA/WA-S201/2020	EPI_ISL_430239	43910	North America / USA / Washington / King County	Human	Original			Illumina Nextseq	Seattle Flu Assembly Pipeline
hCoV-19/USA/WA-S202/2020	EPI_ISL_430240	43910	North America / USA / Washington / Whatcom County	Human	Original			Illumina Nextseq	Seattle Flu Assembly Pipeline
hCoV-19/USA/WA-S203/2020	EPI_ISL_430241	43910	North America / USA / Washington / Whatcom County	Human	Original			Illumina Nextseq	Seattle Flu Assembly Pipeline
hCoV-19/USA/WA-S204/2020	EPI_ISL_430242	43912	North America / USA / Washington / Whatcom County	Human	Original			Illumina Nextseq	Seattle Flu Assembly Pipeline
hCoV-19/USA/WA-S205/2020	EPI_ISL_430243	43910	North America / USA / Washington / Whatcom County	Human	Original			Illumina Nextseq	Seattle Flu Assembly Pipeline
hCoV-19/USA/WA-S206/2020	EPI_ISL_430244	43910	North America / USA / Washington / Whatcom County	Human	Original			Illumina Nextseq	Seattle Flu Assembly Pipeline
hCoV-19/USA/WA-S207/2020	EPI_ISL_430245	43910	North America / USA / Washington	Human	Original			Illumina Nextseq	Seattle Flu Assembly Pipeline
hCoV-19/USA/WA-S208/2020	EPI_ISL_430246	43913	North America / USA / Washington / Whatcom County	Human	Original			Illumina Nextseq	Seattle Flu Assembly Pipeline
hCoV-19/USA/WA-S209/2020	EPI_ISL_430247	43913	North America / USA / Washington / Whatcom County	Human	Original			Illumina Nextseq	Seattle Flu Assembly Pipeline
hCoV-19/USA/WA-S210/2020	EPI_ISL_430248	43909	North America / USA / Washington / King County	Human	Original			Illumina Nextseq	Seattle Flu Assembly Pipeline
hCoV-19/USA/WA-S211/2020	EPI_ISL_430249	43910	North America / USA / Washington / King County	Human	Original			Illumina Nextseq	Seattle Flu Assembly Pipeline
hCoV-19/USA/WA-S212/2020	EPI_ISL_430250	43909	North America / USA / Washington	Human	Original			Illumina Nextseq	Seattle Flu Assembly Pipeline
hCoV-19/USA/WA-S214/2020	EPI_ISL_430252	43910	North America / USA / Washington / Unknown County	Human	Original			Illumina Nextseq	Seattle Flu Assembly Pipeline
hCoV-19/USA/WA-S215/2020	EPI_ISL_430253	43910	North America / USA / Washington	Human	Original			Illumina Nextseq	Seattle Flu Assembly Pipeline
hCoV-19/USA/WA-S216/2020	EPI_ISL_430254	43910	North America / USA / Washington / Whatcom County	Human	Original			Illumina Nextseq	Seattle Flu Assembly Pipeline
hCoV-19/USA/WA-S217/2020	EPI_ISL_430255	43910	North America / USA / Washington / Whatcom County	Human	Original			Illumina Nextseq	Seattle Flu Assembly Pipeline
hCoV-19/USA/WA-S218/2020	EPI_ISL_430256	43913	North America / USA / Washington / Whatcom County	Human	Original			Illumina Nextseq	Seattle Flu Assembly Pipeline
hCoV-19/USA/WA-S219/2020	EPI_ISL_430257	43910	North America / USA / Washington / Pierce County	Human	Original			Illumina Nextseq	Seattle Flu Assembly Pipeline
hCoV-19/USA/WA-S220/2020	EPI_ISL_430258	43910	North America / USA / Washington / Whatcom County	Human	Original			Illumina Nextseq	Seattle Flu Assembly Pipeline
hCoV-19/USA/WA-S221/2020	EPI_ISL_430259	43909	North America / USA / Washington / King County	Human	Original			Illumina Nextseq	Seattle Flu Assembly Pipeline
hCoV-19/USA/WA-S223/2020	EPI_ISL_430261	43910	North America / USA / Washington / Whatcom County	Human	Original			Illumina Nextseq	Seattle Flu Assembly Pipeline
hCoV-19/USA/WA-S224/2020	EPI_ISL_430262	43909	North America / USA / Washington / King County	Human	Original			Illumina Nextseq	Seattle Flu Assembly Pipeline
hCoV-19/USA/WA-S225/2020	EPI_ISL_430263	43910	North America / USA / Washington / Whatcom County	Human	Original			Illumina Nextseq	Seattle Flu Assembly Pipeline
hCoV-19/USA/WA-S226/2020	EPI_ISL_430264	43911	North America / USA / Washington / Whatcom County	Human	Original			Illumina Nextseq	Seattle Flu Assembly Pipeline
hCoV-19/USA/WA-S227/2020	EPI_ISL_430265	43910	North America / USA / Washington	Human	Original			Illumina Nextseq	Seattle Flu Assembly Pipeline
hCoV-19/USA/WA-S228/2020	EPI_ISL_430266	43910	North America / USA / Washington / Whatcom County	Human	Original			Illumina Nextseq	Seattle Flu Assembly Pipeline
hCoV-19/USA/WA-S229/2020	EPI_ISL_430267	43909	North America / USA / Washington / King County	Human	Original			Illumina Nextseq	Seattle Flu Assembly Pipeline
hCoV-19/USA/WA-S230/2020	EPI_ISL_430268	43909	North America / USA / Washington / King County	Human	Original			Illumina Nextseq	Seattle Flu Assembly Pipeline
hCoV-19/USA/WA-S231/2020	EPI_ISL_430269	43910	North America / USA / Washington / Whatcom County	Human	Original			Illumina Nextseq	Seattle Flu Assembly Pipeline
hCoV-19/USA/WA-S232/2020	EPI_ISL_430270	43898	North America / USA / Washington / Clark County	Human	Original			Illumina Nextseq	Seattle Flu Assembly Pipeline
hCoV-19/USA/WA-S233/2020	EPI_ISL_430271	43893	North America / USA / Washington / Snohomish County	Human	Original			Illumina Nextseq	Seattle Flu Assembly Pipeline
hCoV-19/USA/WA-S234/2020	EPI_ISL_430272	43889	North America / USA / Washington / King County	Human	Original			Illumina Nextseq	Seattle Flu Assembly Pipeline
hCoV-19/USA/WA-S235/2020	EPI_ISL_430273	43890	North America / USA / Washington / King County	Human	Original			Illumina Nextseq	Seattle Flu Assembly Pipeline
hCoV-19/USA/WA-S236/2020	EPI_ISL_430274	43891	North America / USA / Washington / King County	Human	Original			Illumina Nextseq	Seattle Flu Assembly Pipeline
hCoV-19/USA/WA-S237/2020	EPI_ISL_430275	43896	North America / USA / Washington	Human	Original			Illumina Nextseq	Seattle Flu Assembly Pipeline
hCoV-19/USA/WA-S238/2020	EPI_ISL_430276	43892	North America / USA / Washington / King County	Human	Original			Illumina Nextseq	Seattle Flu Assembly Pipeline
hCoV-19/USA/WA-S239/2020	EPI_ISL_430277	43897	North America / USA / Washington / King County	Human	Original			Illumina Nextseq	Seattle Flu Assembly Pipeline
hCoV-19/USA/WA-S240/2020	EPI_ISL_430278	43896	North America / USA / Washington / King County	Human	Original			Illumina Nextseq	Seattle Flu Assembly Pipeline
hCoV-19/USA/WA-S241/2020	EPI_ISL_430279	43894	North America / USA / Washington / King County	Human	Original			Illumina Nextseq	Seattle Flu Assembly Pipeline
hCoV-19/USA/WA-S242/2020	EPI_ISL_430280	43891	North America / USA / Washington / King County	Human	Original			Illumina Nextseq	Seattle Flu Assembly Pipeline
hCoV-19/USA/WA-S243/2020	EPI_ISL_430281	43890	North America / USA / Washington / King County	Human	Original			Illumina Nextseq	Seattle Flu Assembly Pipeline
hCoV-19/USA/WA-S244/2020	EPI_ISL_430282	43901	North America / USA / Washington / Thurston County	Human	Original			Illumina Nextseq	Seattle Flu Assembly Pipeline
hCoV-19/USA/WA-S245/2020	EPI_ISL_430283	43892	North America / USA / Washington / Snohomish County	Human	Original			Illumina Nextseq	Seattle Flu Assembly Pipeline
hCoV-19/USA/WA-S247/2020	EPI_ISL_430285	43891	North America / USA / Washington / King County	Human	Original			Illumina Nextseq	Seattle Flu Assembly Pipeline
hCoV-19/USA/WA-S248/2020	EPI_ISL_430286	43900	North America / USA / Washington / King County	Human	Original			Illumina Nextseq	Seattle Flu Assembly Pipeline
hCoV-19/USA/WA-S249/2020	EPI_ISL_430287	43891	North America / USA / Washington / King County	Human	Original			Illumina Nextseq	Seattle Flu Assembly Pipeline
hCoV-19/USA/WA-S250/2020	EPI_ISL_430288	43893	North America / USA / Washington / Snohomish County	Human	Original			Illumina Nextseq	Seattle Flu Assembly Pipeline
hCoV-19/USA/WA-S251/2020	EPI_ISL_430289	43901	North America / USA / Washington / Skagit County	Human	Original			Illumina Nextseq	Seattle Flu Assembly Pipeline
hCoV-19/USA/WA-S252/2020	EPI_ISL_430290	43892	North America / USA / Washington / King County	Human	Original			Illumina Nextseq	Seattle Flu Assembly Pipeline
hCoV-19/USA/WA-S253/2020	EPI_ISL_430291	43897	North America / USA / Washington / Snohomish County	Human	Original			Illumina Nextseq	Seattle Flu Assembly Pipeline
hCoV-19/USA/WA-S254/2020	EPI_ISL_430292	43885	North America / USA / Washington / Snohomish County	Human	Original			Illumina Nextseq	Seattle Flu Assembly Pipeline
hCoV-19/USA/WA-S255/2020	EPI_ISL_430293	43898	North America / USA / Washington / Clark County	Human	Original			Illumina Nextseq	Seattle Flu Assembly Pipeline
hCoV-19/USA/WA-S256/2020	EPI_ISL_430294	43892	North America / USA / Washington / King County	Human	Original			Illumina Nextseq	Seattle Flu Assembly Pipeline
hCoV-19/USA/WA-S257/2020	EPI_ISL_430295	43886	North America / USA / Washington / King County	Human	Original			Illumina Nextseq	Seattle Flu Assembly Pipeline
hCoV-19/South Africa/R02827/2020	EPI_ISL_430297	43896	Africa / South Africa / GP	Human	Original	Combined nasopharyngeal and oropharyngeal swab		Illumina NextSeq	Mapping to reference
hCoV-19/England/SHEF-C83ED/2020	EPI_ISL_432864	43913	Europe / United Kingdom / England	Human	Original			OXFORD_NANOPORE GRIDION	unknown
hCoV-19/India/NCDC-01710/2020	EPI_ISL_435070	43908	Asia / India / Delhi	Human	Original			Nanopore MinION	Reference based
hCoV-19/Spain/Valencia105/2020	EPI_ISL_436200	43908	Europe / Spain / Comunitat_Valenciana / Valencia	Human	Original			Illumina MiSeq	BWA/IVAR
hCoV-19/Spain/Valencia106/2020	EPI_ISL_436201	43908	Europe / Spain / Comunitat_Valenciana / Valencia	Human	Original			Illumina MiSeq	BWA/IVAR
hCoV-19/Spain/Valencia108/2020	EPI_ISL_436203	43908	Europe / Spain / Comunitat_Valenciana / Valencia	Human	Original			Illumina MiSeq	BWA/IVAR	[I] Gap of 3 nucleotides when compared to the reference sequence.	info
hCoV-19/Spain/Valencia110/2020	EPI_ISL_436205	43912	Europe / Spain / Comunitat_Valenciana / Valencia	Human	Original			Illumina MiSeq	BWA/IVAR
hCoV-19/Spain/Valencia111/2020	EPI_ISL_436206	43912	Europe / Spain / Comunitat_Valenciana / Valencia	Human	Original			Illumina MiSeq	BWA/IVAR
hCoV-19/Spain/Valencia112/2020	EPI_ISL_436207	43912	Europe / Spain / Comunitat_Valenciana / Valencia	Human	Original			Illumina MiSeq	BWA/IVAR
hCoV-19/Spain/Valencia119/2020	EPI_ISL_436214	43903	Europe / Spain / Comunitat_Valenciana / Valencia	Human	Original			Illumina MiSeq	BWA/IVAR
hCoV-19/Spain/Valencia121/2020	EPI_ISL_436216	43903	Europe / Spain / Comunitat_Valenciana / Valencia	Human	Original			Illumina MiSeq	BWA/IVAR
hCoV-19/Spain/Valencia122/2020	EPI_ISL_436217	43903	Europe / Spain / Comunitat_Valenciana / Valencia	Human	Original			Illumina MiSeq	BWA/IVAR
hCoV-19/Spain/Valencia124/2020	EPI_ISL_436219	43904	Europe / Spain / Comunitat_Valenciana / Valencia	Human	Original			Illumina MiSeq	BWA/IVAR
hCoV-19/Spain/Valencia125/2020	EPI_ISL_436220	43904	Europe / Spain / Comunitat_Valenciana / Valencia	Human	Original			Illumina MiSeq	BWA/IVAR
hCoV-19/Spain/Valencia129/2020	EPI_ISL_436224	43905	Europe / Spain / Comunitat_Valenciana / Valencia	Human	Original			Illumina MiSeq	BWA/IVAR
hCoV-19/Spain/Valencia130/2020	EPI_ISL_436225	43906	Europe / Spain / Comunitat_Valenciana / Valencia	Human	Original			Illumina MiSeq	BWA/IVAR
hCoV-19/Spain/Valencia132/2020	EPI_ISL_436227	43908	Europe / Spain / Comunitat_Valenciana / Valencia	Human	Original			Illumina MiSeq	BWA/IVAR
hCoV-19/Spain/Valencia136/2020	EPI_ISL_436231	43908	Europe / Spain / Comunitat_Valenciana / Valencia	Human	Original			Illumina MiSeq	BWA/IVAR
hCoV-19/Spain/Valencia140/2020	EPI_ISL_436235	43908	Europe / Spain / Comunitat_Valenciana / Valencia	Human	Original			Illumina MiSeq	BWA/IVAR
hCoV-19/Spain/Valencia141/2020	EPI_ISL_436236	43908	Europe / Spain / Comunitat_Valenciana / Valencia	Human	Original			Illumina MiSeq	BWA/IVAR
hCoV-19/Spain/Valencia143/2020	EPI_ISL_436238	43908	Europe / Spain / Comunitat_Valenciana / Valencia	Human	Original			Illumina MiSeq	BWA/IVAR
hCoV-19/Spain/Valencia150/2020	EPI_ISL_436245	43909	Europe / Spain / Comunitat_Valenciana / Valencia	Human	Original			Illumina MiSeq	BWA/IVAR
hCoV-19/Spain/Valencia151/2020	EPI_ISL_436246	43909	Europe / Spain / Comunitat_Valenciana / Valencia	Human	Original			Illumina MiSeq	BWA/IVAR
hCoV-19/Spain/Valencia156/2020	EPI_ISL_436251	43909	Europe / Spain / Comunitat_Valenciana / Valencia	Human	Original			Illumina MiSeq	BWA/IVAR
hCoV-19/Spain/Valencia157/2020	EPI_ISL_436252	43909	Europe / Spain / Comunitat_Valenciana / Valencia	Human	Original			Illumina MiSeq	BWA/IVAR
hCoV-19/Spain/Valencia167/2020	EPI_ISL_436262	43909	Europe / Spain / Comunitat_Valenciana / Valencia	Human	Original			Illumina MiSeq	BWA/IVAR
hCoV-19/Spain/Valencia168/2020	EPI_ISL_436263	43910	Europe / Spain / Comunitat_Valenciana / Valencia	Human	Original			Illumina MiSeq	BWA/IVAR
hCoV-19/Spain/Valencia169/2020	EPI_ISL_436264	43910	Europe / Spain / Comunitat_Valenciana / Valencia	Human	Original			Illumina MiSeq	BWA/IVAR
hCoV-19/Spain/Valencia170/2020	EPI_ISL_436265	43910	Europe / Spain / Comunitat_Valenciana / Valencia	Human	Original			Illumina MiSeq	BWA/IVAR
hCoV-19/Spain/Valencia172/2020	EPI_ISL_436267	43910	Europe / Spain / Comunitat_Valenciana / Valencia	Human	Original			Illumina MiSeq	BWA/IVAR
hCoV-19/Spain/Valencia173/2020	EPI_ISL_436268	43910	Europe / Spain / Comunitat_Valenciana / Valencia	Human	Original			Illumina MiSeq	BWA/IVAR
hCoV-19/Spain/Valencia176/2020	EPI_ISL_436271	43909	Europe / Spain / Comunitat_Valenciana / Valencia	Human	Original			Illumina MiSeq	BWA/IVAR
hCoV-19/Spain/Valencia177/2020	EPI_ISL_436272	43909	Europe / Spain / Comunitat_Valenciana / Valencia	Human	Original			Illumina MiSeq	BWA/IVAR
hCoV-19/Spain/Valencia188/2020	EPI_ISL_436283	43907	Europe / Spain / Comunitat_Valenciana / Valencia	Human	Original			Illumina MiSeq	BWA/IVAR
hCoV-19/Spain/Valencia195/2020	EPI_ISL_436290	43903	Europe / Spain / Comunitat_Valenciana / Valencia	Human	Original			Illumina MiSeq	BWA/IVAR
hCoV-19/Spain/Valencia196/2020	EPI_ISL_436291	43906	Europe / Spain / Comunitat_Valenciana / Valencia	Human	Original			Illumina MiSeq	BWA/IVAR
hCoV-19/Spain/Valencia197/2020	EPI_ISL_436292	43903	Europe / Spain / Comunitat_Valenciana / Valencia	Human	Original			Illumina MiSeq	BWA/IVAR
hCoV-19/Spain/Valencia200/2020	EPI_ISL_436295	43902	Europe / Spain / Comunitat_Valenciana / Valencia	Human	Original			Illumina MiSeq	BWA/IVAR
hCoV-19/USA/AK-PHL034/2020	EPI_ISL_437513	43913	North America / USA / Alaska / Anchorage	Human	Original	Nasopharyngeal swab		Illumina Miseq
hCoV-19/USA/AK-PHL041/2020	EPI_ISL_437514	43913	North America / USA / Alaska / Anchorage	Human	Original	Nasopharyngeal swab		Illumina Miseq
hCoV-19/Czech Republic/NRL_2615/2020	EPI_ISL_437519	43906	Europe / Czech Republic / Prague	Human	Oroginal	Oro-pharyngeal swab		Nanopore	Canu/Nanopolish/RAMPART
hCoV-19/USA/CA-SR0258/2020	EPI_ISL_437554	43909	North America / USA / California / San Diego	Human	Original	Nasopharyngeal swab		Illumina	iVar 1.2
hCoV-19/USA/CA-SR0257/2020	EPI_ISL_437555	43910	North America / USA / California / San Diego	Human	Original	Nasopharyngeal swab		Illumina	iVar 1.2
hCoV-19/USA/CA-SR0250/2020	EPI_ISL_437560	43912	North America / USA / California / San Diego	Human	Original	Nasopharyngeal swab		Illumina	iVar 1.2
hCoV-19/USA/CA-SR0249/2020	EPI_ISL_437561	43907	North America / USA / California / San Diego	Human	Original	Nasopharyngeal swab		Illumina	iVar 1.2
hCoV-19/USA/CA-SR0248/2020	EPI_ISL_437562	43911	North America / USA / California / San Diego	Human	Original	Nasopharyngeal swab		Illumina	iVar 1.2
hCoV-19/USA/CA-SR0204/2020	EPI_ISL_437582	43904	North America / USA / California / San Diego	Human	Original	Nasopharyngeal swab		Illumina	iVar 1.2
hCoV-19/USA/CA-SR0201/2020	EPI_ISL_437583	43912	North America / USA / California / San Diego	Human	Original	Nasopharyngeal swab		Illumina	iVar 1.2
hCoV-19/USA/CA-SR0199/2020	EPI_ISL_437584	43905	North America / USA / California / San Diego	Human	Original	Nasopharyngeal swab		Illumina	iVar 1.2
hCoV-19/USA/CA-SR0193/2020	EPI_ISL_437588	43913	North America / USA / California / San Diego	Human	Original	Nasopharyngeal swab		Illumina	iVar 1.2
hCoV-19/USA/CA-SR0184/2020	EPI_ISL_437594	43913	North America / USA / California / San Diego	Human	Original	Nasopharyngeal swab		Illumina	iVar 1.2
hCoV-19/USA/CA-SR0182/2020	EPI_ISL_437595	43912	North America / USA / California / San Diego	Human	Original	Nasopharyngeal swab		Illumina	iVar 1.2
hCoV-19/USA/CA-SR0178/2020	EPI_ISL_437599	43910	North America / USA / California / San Diego	Human	Original	Nasopharyngeal swab		Illumina	iVar 1.2
hCoV-19/Scotland/CVR226/2020	EPI_ISL_438883	43908	Europe / United Kingdom / Scotland	Human	Original			ILLUMINA
hCoV-19/Scotland/CVR234/2020	EPI_ISL_438889	43909	Europe / United Kingdom / Scotland	Human	Original			ILLUMINA
hCoV-19/Scotland/CVR238/2020	EPI_ISL_438896	43909	Europe / United Kingdom / Scotland	Human	Original			ILLUMINA
hCoV-19/USA/NY-NYUMC656/2020	EPI_ISL_444773	43907	North America / USA / New York / Brooklyn	Human	Original			Ribo-depleted, Illumina Novaseq	bwa/0.7.17, mapped to NC_045512v2, bases below 20x coverage masked
hCoV-19/USA/NY-NYUMC657/2020	EPI_ISL_444774	43907	North America / USA / New York / Manhattan	Human	Original			Ribo-depleted, Illumina Novaseq	bwa/0.7.17, mapped to NC_045512v2, bases below 20x coverage masked
hCoV-19/USA/NY-NYUMC658/2020	EPI_ISL_444775	43907	North America / USA / New York / Manhattan	Human	Original			Ribo-depleted, Illumina Novaseq	bwa/0.7.17, mapped to NC_045512v2, bases below 20x coverage masked
hCoV-19/USA/NY-NYUMC659/2020	EPI_ISL_444776	43908	North America / USA / New York / Queens	Human	Original			Ribo-depleted, Illumina Novaseq	bwa/0.7.17, mapped to NC_045512v2, bases below 20x coverage masked
hCoV-19/USA/NY-NYUMC660/2020	EPI_ISL_444777	43908	North America / USA / New York / Brooklyn	Human	Original			Ribo-depleted, Illumina Novaseq	bwa/0.7.17, mapped to NC_045512v2, bases below 20x coverage masked
hCoV-19/USA/NJ-NYUMC663/2020	EPI_ISL_444780	43908	North America / USA / New Jersey / Hudson County	Human	Original			Ribo-depleted, Illumina Novaseq	bwa/0.7.17, mapped to NC_045512v2, bases below 20x coverage masked
hCoV-19/USA/NY-NYUMC664/2020	EPI_ISL_444781	43908	North America / USA / New York / Queens	Human	Original			Ribo-depleted, Illumina Novaseq	bwa/0.7.17, mapped to NC_045512v2, bases below 20x coverage masked
hCoV-19/USA/NY-NYUMC667/2020	EPI_ISL_444784	43908	North America / USA / New York / Bronx	Human	Original			Ribo-depleted, Illumina Novaseq	bwa/0.7.17, mapped to NC_045512v2, bases below 20x coverage masked
hCoV-19/USA/NY-NYUMC669/2020	EPI_ISL_444786	43907	North America / USA / New York / Brooklyn	Human	Original			Ribo-depleted, Illumina Novaseq	bwa/0.7.17, mapped to NC_045512v2, bases below 20x coverage masked	[I] Insertion of 1 nucleotide(s) found at refpos 28250. Gap of 1 nucleotide(s) found at refpos 28254. Insertion of 1 nucleotides when compared to the reference sequence. Gap of 1 nucleotides when compared to the reference sequence.	info
hCoV-19/USA/NY-NYUMC671/2020	EPI_ISL_444788	43907	North America / USA / New York / Nassau County	Human	Original			Ribo-depleted, Illumina Novaseq	bwa/0.7.17, mapped to NC_045512v2, bases below 20x coverage masked
hCoV-19/USA/NY-NYUMC672/2020	EPI_ISL_444789	43908	North America / USA / New York / Manhattan	Human	Original			Ribo-depleted, Illumina Novaseq	bwa/0.7.17, mapped to NC_045512v2, bases below 20x coverage masked
hCoV-19/USA/NY-NYUMC673/2020	EPI_ISL_444790	43908	North America / USA / New York / Manhattan	Human	Original			Ribo-depleted, Illumina Novaseq	bwa/0.7.17, mapped to NC_045512v2, bases below 20x coverage masked
hCoV-19/USA/NY-NYUMC674/2020	EPI_ISL_444791	43908	North America / USA / New York / Manhattan	Human	Original			Ribo-depleted, Illumina Novaseq	bwa/0.7.17, mapped to NC_045512v2, bases below 20x coverage masked
hCoV-19/Denmark/ALAB-SSI-1235/2020	EPI_ISL_444817	43901	Europe / Denmark / Unknown	Human	Original			Nanopore MinION
hCoV-19/Denmark/ALAB-SSI-1238/2020	EPI_ISL_444818	43901	Europe / Denmark / Unknown	Human	Original			Nanopore MinION
hCoV-19/Denmark/ALAB-SSI-1239/2020	EPI_ISL_444819	43901	Europe / Denmark / Unknown	Human	Original			Nanopore MinION
hCoV-19/Denmark/ALAB-SSI-1241/2020	EPI_ISL_444820	43901	Europe / Denmark / Unknown	Human	Original			Nanopore MinION
hCoV-19/Denmark/ALAB-SSI-1243/2020	EPI_ISL_444822	43901	Europe / Denmark / Unknown	Human	Original			Nanopore MinION
hCoV-19/Denmark/ALAB-SSI-1244/2020	EPI_ISL_444823	43901	Europe / Denmark / Unknown	Human	Original			Nanopore MinION
hCoV-19/Denmark/ALAB-SSI-1245/2020	EPI_ISL_444824	43901	Europe / Denmark / Unknown	Human	Original			Nanopore MinION
hCoV-19/Denmark/ALAB-SSI-1246/2020	EPI_ISL_444825	43901	Europe / Denmark / Unknown	Human	Original			Nanopore MinION
hCoV-19/Denmark/ALAB-SSI-1248/2020	EPI_ISL_444826	43901	Europe / Denmark / Unknown	Human	Original			Nanopore MinION
hCoV-19/Denmark/ALAB-SSI-1249/2020	EPI_ISL_444827	43901	Europe / Denmark / Unknown	Human	Original			Nanopore MinION
hCoV-19/Denmark/ALAB-SSI-1250/2020	EPI_ISL_444828	43901	Europe / Denmark / Unknown	Human	Original			Nanopore MinION		[I] Gap of 3 nucleotides when compared to the reference sequence.	info
hCoV-19/Denmark/ALAB-SSI-1252/2020	EPI_ISL_444829	43901	Europe / Denmark / Unknown	Human	Original			Nanopore MinION
hCoV-19/Denmark/ALAB-SSI-1257/2020	EPI_ISL_444831	43901	Europe / Denmark / Unknown	Human	Original			Nanopore MinION
hCoV-19/Denmark/ALAB-SSI-1260/2020	EPI_ISL_444832	43901	Europe / Denmark / Unknown	Human	Original			Nanopore MinION
hCoV-19/Denmark/ALAB-SSI-1261/2020	EPI_ISL_444833	43899	Europe / Denmark / Unknown	Human	Original			Nanopore MinION
hCoV-19/Denmark/ALAB-SSI-1262/2020	EPI_ISL_444834	43899	Europe / Denmark / Unknown	Human	Original			Nanopore MinION
hCoV-19/Denmark/ALAB-SSI-1263/2020	EPI_ISL_444835	43899	Europe / Denmark / Unknown	Human	Original			Nanopore MinION
hCoV-19/Denmark/ALAB-SSI-1264/2020	EPI_ISL_444836	43899	Europe / Denmark / Unknown	Human	Original			Nanopore MinION
hCoV-19/Denmark/ALAB-SSI-1265/2020	EPI_ISL_444837	43899	Europe / Denmark / Unknown	Human	Original			Nanopore MinION
hCoV-19/Denmark/ALAB-SSI-1268/2020	EPI_ISL_444838	43899	Europe / Denmark / Unknown	Human	Original			Nanopore MinION
hCoV-19/Denmark/ALAB-SSI-1269/2020	EPI_ISL_444839	43899	Europe / Denmark / Unknown	Human	Original			Nanopore MinION
hCoV-19/Denmark/ALAB-SSI-1270/2020	EPI_ISL_444840	43899	Europe / Denmark / Unknown	Human	Original			Nanopore MinION
hCoV-19/Denmark/ALAB-SSI-1272/2020	EPI_ISL_444841	43900	Europe / Denmark / Unknown	Human	Original			Nanopore MinION
hCoV-19/Denmark/ALAB-SSI-751/2020	EPI_ISL_444888	43909	Europe / Denmark / Unknown	Human	Original			Nanopore MinION
hCoV-19/Denmark/ALAB-SSI-756/2020	EPI_ISL_444890	43901	Europe / Denmark / Unknown	Human	Original			Nanopore MinION
hCoV-19/Denmark/ALAB-SSI-757/2020	EPI_ISL_444891	43901	Europe / Denmark / Unknown	Human	Original			Nanopore MinION
hCoV-19/Denmark/ALAB-SSI-761/2020	EPI_ISL_444892	43904	Europe / Denmark / Unknown	Human	Original			Nanopore MinION
hCoV-19/Denmark/ALAB-SSI-762/2020	EPI_ISL_444893	43899	Europe / Denmark / Unknown	Human	Original			Nanopore MinION
hCoV-19/Denmark/ALAB-SSI-765/2020	EPI_ISL_444894	43910	Europe / Denmark / Unknown	Human	Original			Nanopore MinION
hCoV-19/Denmark/ALAB-SSI-767/2020	EPI_ISL_444895	43910	Europe / Denmark / Unknown	Human	Original			Nanopore MinION
hCoV-19/Denmark/ALAB-SSI-769/2020	EPI_ISL_444896	43909	Europe / Denmark / Unknown	Human	Original			Nanopore MinION
hCoV-19/Denmark/ALAB-SSI-770/2020	EPI_ISL_444897	43908	Europe / Denmark / Unknown	Human	Original			Nanopore MinION
hCoV-19/Denmark/ALAB-SSI-773/2020	EPI_ISL_444898	43908	Europe / Denmark / Unknown	Human	Original			Nanopore MinION
hCoV-19/Denmark/ALAB-SSI-774/2020	EPI_ISL_444899	43908	Europe / Denmark / Unknown	Human	Original			Nanopore MinION
hCoV-19/USA/MI-MDHHS-SC20260/2020	EPI_ISL_447059	43905	North America / USA / Michigan	Human	Original			Illumina NextSeq	bwa v. 0.7.17; bcftools v. 1.7
hCoV-19/USA/MI-MDHHS-SC20274/2020	EPI_ISL_447072	43909	North America / USA / Michigan	Human	Original			Illumina NextSeq	bwa v. 0.7.17; bcftools v. 1.7
hCoV-19/USA/MI-MDHHS-SC20292/2020	EPI_ISL_447089	43904	North America / USA / Michigan	Human	Original			Illumina NextSeq	bwa v. 0.7.17; bcftools v. 1.7
hCoV-19/USA/MI-MDHHS-SC20294/2020	EPI_ISL_447091	43910	North America / USA / Michigan	Human	Original			Illumina NextSeq	bwa v. 0.7.17; bcftools v. 1.7
hCoV-19/USA/MI-MDHHS-SC20295/2020	EPI_ISL_447092	43905	North America / USA / Michigan	Human	Original			Illumina NextSeq	bwa v. 0.7.17; bcftools v. 1.7
hCoV-19/USA/MI-MDHHS-SC20296/2020	EPI_ISL_447093	43904	North America / USA / Michigan	Human	Original			Illumina NextSeq	bwa v. 0.7.17; bcftools v. 1.7
hCoV-19/USA/MI-MDHHS-SC20297/2020	EPI_ISL_447094	43910	North America / USA / Michigan	Human	Original			Illumina NextSeq	bwa v. 0.7.17; bcftools v. 1.7
hCoV-19/USA/MI-MDHHS-SC20299/2020	EPI_ISL_447096	43902	North America / USA / Michigan	Human	Original			Illumina NextSeq	bwa v. 0.7.17; bcftools v. 1.7
hCoV-19/Vietnam/IBT-14Mar/2020	EPI_ISL_448222	43905	Asia / Vietnam / Ho Chi Minh City	Human	Vero E6	Oro-pharyngeal swab		PacBio SEQUEL	Canu 2.0
hCoV-19/England/NORW-E8727/2020	EPI_ISL_448228	2020	Europe / United Kingdom / England	Human	Original			Illumina
hCoV-19/England/NORW-E8842/2020	EPI_ISL_448240	2020	Europe / United Kingdom / England	Human	Original			Illumina
hCoV-19/England/NORW-E8851/2020	EPI_ISL_448241	2020	Europe / United Kingdom / England	Human	Original			Illumina
hCoV-19/England/NORW-E88D9/2020	EPI_ISL_448247	2020	Europe / United Kingdom / England	Human	Original			Illumina
hCoV-19/England/NORW-E8921/2020	EPI_ISL_448250	2020	Europe / United Kingdom / England	Human	Original			Illumina
hCoV-19/England/NORW-E895E/2020	EPI_ISL_448253	2020	Europe / United Kingdom / England	Human	Original			Illumina
hCoV-19/England/NORW-E89D6/2020	EPI_ISL_448260	2020	Europe / United Kingdom / England	Human	Original			Illumina
hCoV-19/England/NORW-E89E5/2020	EPI_ISL_448261	2020	Europe / United Kingdom / England	Human	Original			Illumina
hCoV-19/England/NORW-E8A00/2020	EPI_ISL_448263	2020	Europe / United Kingdom / England	Human	Original			Illumina
hCoV-19/England/NORW-E8A1F/2020	EPI_ISL_448264	2020	Europe / United Kingdom / England	Human	Original			Illumina
hCoV-19/Wuhan/IPBCAMS-WH-05/2020	EPI_ISL_403928	43831	Asia / China / Hubei / Wuhan	Human	Original	Bronchoalveolar lavage fluid
hCoV-19/Wuhan/IPBCAMS-WH-04/2019	EPI_ISL_403929	43829	Asia / China / Hubei / Wuhan	Human	Original	Bronchoalveolar lavage fluid
hCoV-19/Wuhan/IPBCAMS-WH-03/2019	EPI_ISL_403930	43829	Asia / China / Hubei / Wuhan	Human	Original	Bronchoalveolar lavage fluid
hCoV-19/Wuhan/IPBCAMS-WH-02/2019	EPI_ISL_403931	43829	Asia / China / Hubei / Wuhan	Human	Original	Bronchoalveolar lavage fluid
hCoV-19/Guangdong/20SF012/2020	EPI_ISL_403932	43844	Asia / China / Guangdong / Shenzhen	Human	Original	endotracheal aspirates		illumina	SPAdes/MEGAHIT
hCoV-19/Guangdong/20SF013/2020	EPI_ISL_403933	43845	Asia / China / Guangdong / Shenzhen	Human	Original	endotracheal aspirates		illumina	SPAdes/MEGAHIT
hCoV-19/Guangdong/20SF014/2020	EPI_ISL_403934	43845	Asia / China / Guangdong / Shenzhen	Human	Original	bronchoalveolar lavage fluid		illumina	SPAdes/MEGAHIT
hCoV-19/Guangdong/20SF025/2020	EPI_ISL_403935	43845	Asia / China / Guangdong / Shenzhen	Human	Original	throat swab		illumina	SPAdes/MEGAHIT
hCoV-19/Guangdong/20SF028/2020	EPI_ISL_403936	43847	Asia / China / Guangdong / Zhuhai	Human	Original	throat swab		illumina	SPAdes/MEGAHIT
hCoV-19/Guangdong/20SF040/2020	EPI_ISL_403937	43848	Asia / China / Guangdong / Zhuhai	Human	Original	nasal swab		illumina	SPAdes/MEGAHIT
hCoV-19/Thailand/61/2020	EPI_ISL_403962	43838	Asia / Thailand / Nonthaburi	Human	Original	Nasopharyngeal swab and Throat swab	Patient came from Wuhan, China	Illumina Miseq	CLC Genomics Workbench 12 and Geneious 10.2.4
hCoV-19/Thailand/74/2020	EPI_ISL_403963	43843	Asia / Thailand / Nonthaburi	Human	Original	Nasopharyngeal swab and Throat swab	Patient came from Wuhan, China	Illumina Miseq	CLC Genomics Workbench 12 and Geneious 10.2.4
hCoV-19/USA/AZ1/2020	EPI_ISL_406223	43852	North America / USA / Arizona / Phoenix	Human	Original	Buccal swab		Sanger, Nanopore	Sequencher 5.4.6, minimap 2.17
hCoV-19/Fujian/8/2020	EPI_ISL_411060	43851	Asia / China / Fujian	Human	Original			Ion Torrent	CLCGenomicsWorkbench 11_0_64
hCoV-19/Fujian/13/2020	EPI_ISL_411066	43852	Asia / China / Fujian	Human	Original
hCoV-19/Hefei/2/2020	EPI_ISL_412026	43884	Asia / China / Anhui / Hefei	Human	Original	Other
hCoV-19/Hong Kong/VM20001061/2020	EPI_ISL_412028	43852	Asia / Hong Kong	Human	Original	Nasopharyngeal aspirate & Throat swab		Illumina Miseq	BWA 0.7.17-r1188
hCoV-19/Hong Kong/VB20024950/2020	EPI_ISL_412029	43860	Asia / Hong Kong	Human	Original	Nasopharyngeal aspirate & Throat swab		Illumina Miseq	BWA 0.7.17-r1188
hCoV-19/Hong Kong/VB20026565/2020	EPI_ISL_412030	43862	Asia / Hong Kong	Human	Original	Nasopharyngeal aspirate & Throat swab		Illumina Miseq	BWA 0.7.17-r1188
hCoV-19/Finland/FIN03032020A/2020	EPI_ISL_413602	43893	Europe / Finland / Helsinki	Human	Original			Illumina Miseq	BWA-MEM
hCoV-19/Finland/FIN03032020B/2020	EPI_ISL_413603	43893	Europe / Finland / Helsinki	Human	Original			Illumina Miseq	BWA-MEM
hCoV-19/Finland/FIN03032020C/2020	EPI_ISL_413604	43893	Europe / Finland / Helsinki	Human	Original			Illumina Miseq	BWA-MEM
hCoV-19/USA/CruiseA-1/2020	EPI_ISL_413606	43878	North America / USA	Human	Original	Nasopharyngeal swab
hCoV-19/USA/CruiseA-2/2020	EPI_ISL_413607	43879	North America / USA	Human	Original	Nasopharyngeal swab
hCoV-19/USA/CruiseA-3/2020	EPI_ISL_413608	43879	North America / USA	Human	Original	Nasopharyngeal swab
hCoV-19/USA/CruiseA-4/2020	EPI_ISL_413609	43882	North America / USA	Human	Original	Nasopharyngeal swab
hCoV-19/USA/CruiseA-5/2020	EPI_ISL_413610	43882	North America / USA	Human	Original	Oropharyngeal swab
hCoV-19/USA/CruiseA-6/2020	EPI_ISL_413611	43882	North America / USA	Human	Original	Nasopharyngeal swab
hCoV-19/USA/CruiseA-7/2020	EPI_ISL_413612	43878	North America / USA	Human	Original	Nasopharyngeal swab
hCoV-19/USA/CruiseA-8/2020	EPI_ISL_413613	43878	North America / USA	Human	Original	Nasopharyngeal swab
hCoV-19/USA/CruiseA-9/2020	EPI_ISL_413614	43878	North America / USA	Human	Original	Nasopharyngeal swab
hCoV-19/USA/CruiseA-10/2020	EPI_ISL_413615	43878	North America / USA	Human	Original	Nasopharyngeal swab
hCoV-19/USA/CruiseA-11/2020	EPI_ISL_413616	43878	North America / USA	Human	Original	Nasopharyngeal swab
hCoV-19/USA/CruiseA-12/2020	EPI_ISL_413617	43881	North America / USA	Human	Original	Oropharyngeal swab
hCoV-19/USA/CruiseA-13/2020	EPI_ISL_413618	43881	North America / USA	Human	Original	Nasopharyngeal swab
hCoV-19/USA/CruiseA-14/2020	EPI_ISL_413619	43886	North America / USA	Human	Original	Oropharyngeal swab
hCoV-19/USA/CruiseA-15/2020	EPI_ISL_413620	43879	North America / USA	Human	Original	Nasopharyngeal swab
hCoV-19/USA/CruiseA-16/2020	EPI_ISL_413621	43879	North America / USA	Human	Original	Nasopharyngeal swab
hCoV-19/USA/CruiseA-17/2020	EPI_ISL_413622	43885	North America / USA	Human	Original	Nasopharyngeal swab
hCoV-19/Portugal/CV62/2020	EPI_ISL_413647	43891	Europe / Portugal	Human	Original	Naso-Oropharyngeal swab		Illumina	INSaFLU
hCoV-19/Portugal/CV63/2020	EPI_ISL_413648	43891	Europe / Portugal	Human	Original	Naso-Oropharyngeal swab		Illumina	INSaFLU
hCoV-19/USA/WA14-UW10/2020	EPI_ISL_413649	43895	North America / USA / Washington	Human	Original			Illumina NextSeq	Geneious Prime 2020.0.5	Collection dates may be off by +/- 3 days	info
hCoV-19/USA/WA15-UW11/2020	EPI_ISL_413650	43895	North America / USA / Washington	Human	Original			Illumina NextSeq	Geneious Prime 2020.0.6	Collection dates may be off by +/- 3 days	info
hCoV-19/USA/WA16-UW12/2020	EPI_ISL_413651	43895	North America / USA / Washington	Human	Original			Illumina NextSeq	Geneious Prime 2020.0.7	Collection dates may be off by +/- 3 days	info
hCoV-19/USA/WA17-UW13/2020	EPI_ISL_413652	43895	North America / USA / Washington	Human	Original			Illumina NextSeq	Geneious Prime 2020.0.8	Collection dates may be off by +/- 3 days. Gap of 4 nucleotides when compared to the reference sequence.	info
hCoV-19/USA/WA18-UW14/2020	EPI_ISL_413653	43895	North America / USA / Washington	Human	Original			Illumina NextSeq	Geneious Prime 2020.0.9	Collection dates may be off by +/- 3 days	info
hCoV-19/China/WF0001/2020	EPI_ISL_413691	43831	Asia / China	Human	Original			MGI
hCoV-19/China/WF0002/2020	EPI_ISL_413692	43831	Asia / China	Human	Original			MGI
hCoV-19/China/WF0003/2020	EPI_ISL_413693	43831	Asia / China	Human	Original			MGI
hCoV-19/China/WF0004/2020	EPI_ISL_413694	43831	Asia / China	Human	Original			MGI
hCoV-19/China/WF0012/2020	EPI_ISL_413697	43862	Asia / China	Human	Original			MGI
hCoV-19/France/GE1583/2020	EPI_ISL_414600	43887	Europe / France / Grand-Est / Strasbourg	Human	Original	Sputum		Illumina NextSeq 500	CLC Genomics Workbench 20
hCoV-19/USA/WA-UW29/2020	EPI_ISL_414616	43898	North America / USA / Washington / Kirkland	Human	Original			Illumina NextSeq	custom
hCoV-19/USA/WA-UW30/2020	EPI_ISL_414617	43898	North America / USA	Human	Original			Illumina NextSeq	custom
hCoV-19/USA/WA-UW31/2020	EPI_ISL_414618	43898	North America / USA	Human	Original			Illumina NextSeq	custom
hCoV-19/USA/WA-UW32/2020	EPI_ISL_414619	43897	North America / USA	Human	Original			Illumina NextSeq	custom
hCoV-19/USA/WA-UW33/2020	EPI_ISL_414620	43898	North America / USA	Human	Original			Illumina NextSeq	custom
hCoV-19/USA/WA-UW34/2020	EPI_ISL_414621	43897	North America / USA / Washington	Human	Original			Illumina MiSeq	custom
hCoV-19/USA/WA-UW35/2020	EPI_ISL_414622	43898	North America / USA / Washington / Seattle	Human	Original			Illumina MiSeq	custom
hCoV-19/France/GE1583/2020	EPI_ISL_414623	43886	Europe / France / Grand-Est / Strasbourg	Human	Original	Sputum		Illumina NextSeq 500	CLC Genomics Workbench 20
hCoV-19/France/N1620/2020	EPI_ISL_414624	43887	Europe / France / Normandie / Rouen	Human	Original	Ora-pharyngeal swab		Illumina NextSeq 500	CLC Genomics Workbench 20
hCoV-19/France/PL1643/2020	EPI_ISL_414625	43887	Europe / France / Pays de la Loire / Nantes	Human	Original	unknown		Illumina NextSeq 500	CLC Genomics Workbench 20
hCoV-19/France/HF1684/2020	EPI_ISL_414626	43890	Europe / France / Hauts de France / Crépy en Valois	Human	Original	Sputum		Illumina NextSeq 500	CLC Genomics Workbench 20
hCoV-19/France/HF1795/2020	EPI_ISL_414627	43892	Europe / France / Hauts de France / Compiègne	Human	Original	Ora-pharyngeal swab		Illumina NextSeq 500	CLC Genomics Workbench 20
hCoV-19/France/HF1805/2020	EPI_ISL_414628	43892	Europe / France / Hauts de France / Compiègne	Human	Original	Ora-pharyngeal swab		Illumina NextSeq 500	CLC Genomics Workbench 20
hCoV-19/France/HF1870/2020	EPI_ISL_414629	43893	Europe / France / Hauts de France / Compiègne	Human	Original	Ora-pharyngeal swab		Illumina NextSeq 500	CLC Genomics Workbench 20	Gap of 1 nucleotides when compared to the reference sequence.	info
hCoV-19/France/HF1871/2020	EPI_ISL_414630	43893	Europe / France / Hauts de France / Compiègne	Human	Original	Ora-pharyngeal swab		Illumina NextSeq 500	CLC Genomics Workbench 20
hCoV-19/France/GE1973/2020	EPI_ISL_414631	43894	Europe / France / Grand-Est / Reims	Human	Original	Ora-pharyngeal swab		Illumina NextSeq 500	CLC Genomics Workbench 20
hCoV-19/France/GE1977/2020	EPI_ISL_414632	43894	Europe / France / Grand-Est / Reims	Human	Original	Ora-pharyngeal swab		Illumina NextSeq 500	CLC Genomics Workbench 20
hCoV-19/France/IDF1980/2020	EPI_ISL_414633	43894	Europe / France / Ile-de-France / Pontoise	Human	Original	Ora-pharyngeal swab		Illumina NextSeq 500	CLC Genomics Workbench 20	Insertion of 2 nucleotides when compared to the reference sequence. Gap of 2 nucleotides when compared to the reference sequence.	info
hCoV-19/France/HF1986/2020	EPI_ISL_414634	43894	Europe / France / Hauts de France / Compiègne	Human	Original	Sputum		Illumina NextSeq 500	CLC Genomics Workbench 20	Gap of 1 nucleotide when compared to reference sequence.	info
hCoV-19/France/HF1988/2020	EPI_ISL_414635	43894	Europe / France / Hauts de France / Compiègne	Human	Original	Ora-pharyngeal swab		Illumina NextSeq 500	CLC Genomics Workbench 20
hCoV-19/France/HF1989/2020	EPI_ISL_414636	43894	Europe / France / Hauts de France / Compiègne	Human	Original	Ora-pharyngeal swab		Illumina NextSeq 500	CLC Genomics Workbench 20	Gap of 1 nucleotide when compared to reference sequence	info
hCoV-19/France/HF1993/2020	EPI_ISL_414637	43894	Europe / France / Hauts de France / Compiègne	Human	Original	Ora-pharyngeal swab		Illumina NextSeq 500	CLC Genomics Workbench 20
hCoV-19/France/HF1995/2020	EPI_ISL_414638	43894	Europe / France / Hauts de France / Compiègne	Human	Original	Ora-pharyngeal swab		Illumina NextSeq 500	CLC Genomics Workbench 20
hCoV-19/USA/NY-NYUMC1/2020	EPI_ISL_414639	43894	North America / USA / New York / Nassau County	Human	Original	Nasopharyngeal swab		Ribo-depleted, Illumina Novaseq	bwa/0.7.17, mapped to NC_045512v2, variants called with bcftools, bases with no coverage masked with N	Long stretches of NNNs (16.13% of overall sequence).	lowco
hCoV-19/Finland/FIN-313/2020	EPI_ISL_414641	43895	Europe / Finland	Human	Original	Nasopharyngeal swap		Illumina Miseq	BWA-MEM
hCoV-19/Finland/FIN-455/2020	EPI_ISL_414642	43898	Europe / Finland	Human	Original	Nasopharyngeal swap		Illumina Miseq	BWA-MEM
hCoV-19/Finland/FIN-508/2020	EPI_ISL_414643	43897	Europe / Finland	Human	Original	Nasopharyngeal swap		Illumina Miseq	BWA-MEM
hCoV-19/Finland/FIN-266/2020	EPI_ISL_414646	43894	Europe / Finland	Human	Original	Nasopharyngeal swap	Patient infected while traveling in Iran	Illumina Miseq	BWA-MEM
hCoV-19/USA/CA-PC101P/2020	EPI_ISL_414648	43901	North America / USA / California / San Diego County	Human	Original			Illumina	iVar
hCoV-19/Guangzhou/GZMU0016/2020	EPI_ISL_414663	43886	Asia / China / Guangdong / Guangzhou	Human	Original	Sputum		DNBSEQ-T7
hCoV-19/Guangzhou/GZMU0030/2020	EPI_ISL_414686	43888	Asia / China / Guangdong / Guangzhou	Human	Original	Upper respiratory tract		DNBSEQ-T7	spades 3.11.1
hCoV-19/Guangzhou/GZMU0031/2020	EPI_ISL_414687	43886	Asia / China / Guangdong / Guangzhou	Human	Original	Anus		DNBSEQ-T7	spades 3.11.1
hCoV-19/Guangzhou/GZMU0042/2020	EPI_ISL_414688	43886	Asia / China / Guangdong / Guangzhou	Human	Original	Sputum		DNBSEQ-T7	spades 3.11.1	Gap of 1 nucleotide(s) found at refpos 28254 (FRAMESHIFT). Gap of 1 nucleotides when compared to the reference sequence.
hCoV-19/Guangzhou/GZMU0044/2020	EPI_ISL_414689	43886	Asia / China / Guangdong / Guangzhou	Human	Original	Upper respiratory tract		DNBSEQ-T7	spades 3.11.1
hCoV-19/Guangzhou/GZMU0047/2020	EPI_ISL_414690	43886	Asia / China / Guangdong / Guangzhou	Human	Original	Upper respiratory tract		DNBSEQ-T7	spades 3.11.1
hCoV-19/Guangzhou/GZMU0048/2020	EPI_ISL_414691	43886	Asia / China / Guangdong / Guangzhou	Human	Original	Upper respiratory tract		DNBSEQ-T7	spades 3.11.1
hCoV-19/Guangzhou/GZMU0014/2020	EPI_ISL_414692	43886	Asia / China / Guangdong / Guangzhou	Human	Original	Sputum		DNBSEQ-T7	spades 3.11.1
hCoV-19/Shandong/LY001/2020	EPI_ISL_414934	43851	Asia / China / Shandong	Human	Original					Long stretches of NNNs (8.79% of overall sequence). 0.18% Unique Mutations.	lowco
hCoV-19/Shandong/LY002/2020	EPI_ISL_414935	43851	Asia / China / Shandong	Human	Original					Long stretches of NNNs (8.90% of overall sequence). 0.20% Unique Mutations.	lowco
hCoV-19/Shandong/LY003/2020	EPI_ISL_414936	43853	Asia / China / Shandong	Human	Original
hCoV-19/Shandong/LY004/2020	EPI_ISL_414937	43856	Asia / China / Shandong	Human	Original
hCoV-19/Shandong/LY005/2020	EPI_ISL_414938	43854	Asia / China / Shandong	Human	Original
hCoV-19/Shandong/LY007/2020	EPI_ISL_414940	43855	Asia / China / Shandong	Human	Original
hCoV-19/Shandong/LY008/2020	EPI_ISL_414941	43860	Asia / China / Shandong	Human	Original
hCoV-19/Wales/PHW32/2020	EPI_ISL_415920	43902	Europe / United Kingdom / Wales	Human	Original
hCoV-19/Spain/Madrid201442/2020	EPI_ISL_417010	43894	Europe / Spain / Madrid	Human	Clinicial specimen	Oro-pharyngeal swab		Illumina Miseq	Mapping consensus
hCoV-19/Belgium/ULG-3843/2020	EPI_ISL_417012	43898	Europe / Belgium / Liège	Human	Original	Nasopharynx swab		Nanopore MinION	Artic network
hCoV-19/Belgium/ULG-4163/2020	EPI_ISL_417013	43899	Europe / Belgium / Liège	Human	Original	Nasopharynx swab		Nanopore MinION
hCoV-19/Belgium/ULG-6216/2020	EPI_ISL_417014	43903	Europe / Belgium / Liège	Human	Original			Nanopore MinION	Artic network
hCoV-19/Belgium/ULG-6457/2020	EPI_ISL_417015	43903	Europe / Belgium / Liège	Human	Original	Nasopharynx swab		Nanopore MinION	Artic network
hCoV-19/Belgium/ULG-6503/2020	EPI_ISL_417016	43903	Europe / Belgium / Liège	Human	Original	Nasopharynx swab		Nanopore MinION	Artic network
hCoV-19/Belgium/ULG-6638/2020	EPI_ISL_417017	43904	Europe / Belgium / Liège	Human	Original	Nasopharynx swab		Nanopore MinION	Artic network
hCoV-19/Belgium/ULG-6670/2020	EPI_ISL_417018	43904	Europe / Belgium / Liège	Human	Original	Nasopharynx swab		Nanopore MinION	Artic network
hCoV-19/Belgium/ULG-6754/2020	EPI_ISL_417019	43904	Europe / Belgium / Liège	Human	Original	Nasopharynx swab		Nanopore MinION	Artic network
hCoV-19/Belgium/ULG-6939/2020	EPI_ISL_417020	43905	Europe / Belgium / Liège	Human	Original	Nasopharynx swab		Nanopore MinION	Artic network
hCoV-19/Belgium/ULG-6942/2020	EPI_ISL_417021	43905	Europe / Belgium / Liège	Human	Original	Nasopharynx swab		Nanopore MinION	Artic network
hCoV-19/Belgium/ULG-6948/2020	EPI_ISL_417022	43905	Europe / Belgium / Liège	Human	Original	Nasopharynx swab		Nanopore MinION	Artic network
hCoV-19/Belgium/ULG-6950/2020	EPI_ISL_417023	43905	Europe / Belgium / Liège	Human	Original	Nasopharynx swab		Nanopore MinION	Artic network
hCoV-19/Belgium/ULG-6972/2020	EPI_ISL_417024	43905	Europe / Belgium / Liège	Human	Original	Nasopharynx swab		Nanopore MinION	Artic network
hCoV-19/Belgium/ULG-7019/2020	EPI_ISL_417025	43905	Europe / Belgium / Liège	Human	Original	Nasopharynx swab		Nanopore MinION	Artic network
hCoV-19/USA/UT-08/2020	EPI_ISL_417026	43910	North America / USA / Utah	Human	Original			Illumina Miseq	bwa+ivar
hCoV-19/USA/UT-09/2020	EPI_ISL_417027	43910	North America / USA / Utah	Human	Original			Illumina Miseq	bwa + ivar	Stretches of NNNs (1.19% of overall sequence).
hCoV-19/USA/UT-020/2020	EPI_ISL_417028	43910	North America / USA / Utah	Human	Original			Illumina Miseq	bwa + ivar
hCoV-19/Australia/NSW04/2020	EPI_ISL_417030	43854	Oceania / Australia / New South Wales / Sydney	Human	Original	Throat swab	Travel history to China	Illumina iSeq	Geneious Prime 2020.0.5
hCoV-19/Australia/QLDID919/2020	EPI_ISL_417031	43901	Oceania / Australia / Queensland / Gold Coast	Human	Original	Swab			Geneious 11.1.5
hCoV-19/Australia/QLDID920/2020	EPI_ISL_417032	43901	Oceania / Australia / Queensland / Rockhampton	Human	Original	Nose/throat swab		Illumina NextSeq	Geneious 11.1.5
hCoV-19/Australia/QLDID921/2020	EPI_ISL_417033	43901	Oceania / Australia / Queensland / Brisbane	Human	Original	Swab		Illumina NextSeq	Geneious 11.1.5
hCoV-19/Spain/Madrid_H8_37/2020	EPI_ISL_418182	43902	Europe / Spain / Madrid	Human	Original	Oro-pharyngeal swab		Ion Torrent S5	Geneious Prime
hCoV-19/Hungary/mbl2/2020	EPI_ISL_418183	43907	Europe / Hungary / Baranya	Human	Original	Oro-pharyngeal swab		Nanopore MinION, Sanger	Artic network protocol
hCoV-19/USA/WI-GMF-00018/2020	EPI_ISL_418184	43908	North America / USA / Wisconsin / La Crosse County	Human	Original			Ion Torrent
hCoV-19/USA/WI-GMF-00227/2020	EPI_ISL_418186	43913	North America / USA / Wisconsin / La Crosse County	Human	Original					Long stretches of NNNs (16.46% of overall sequence).	lowco
hCoV-19/USA/WI-GMF-00228/2020	EPI_ISL_418187	43913	North America / USA / Wisconsin / La Crosse County	Human	Original			Ion Torrent
hCoV-19/USA/WI-GMF-00232/2020	EPI_ISL_418188	43913	North America / USA / Wisconsin / Monroe County	Human	Original
hCoV-19/USA/NY-NYUMC6/2020	EPI_ISL_418191	43906	North America / USA / New York / Nassau County	Human	Original			Targeted capture, Illumina Novaseq	bwa/0.7.17, mapped to NC_045512v2	Long stretches of NNNs (32.18% of overall sequence).	lowco
hCoV-19/USA/NY-NYUMC7/2020	EPI_ISL_418192	43906	North America / USA / New York / Manhattan	Human	Original			Targeted capture, Illumina Novaseq	bwa/0.7.17, mapped to NC_045512v2
hCoV-19/USA/NY-NYUMC8/2020	EPI_ISL_418193	43907	North America / USA / New York / Manhattan	Human	Original			Targeted capture, Illumina Novaseq	bwa/0.7.17, mapped to NC_045512v2
hCoV-19/USA/NY-NYUMC9/2020	EPI_ISL_418194	43907	North America / USA / New York / Manhattan	Human	Original			Targeted capture, Illumina Novaseq	bwa/0.7.17, mapped to NC_045512v2	Long stretches of NNNs (14.51% of overall sequence).	lowco
hCoV-19/USA/NY-NYUMC10/2020	EPI_ISL_418195	43907	North America / USA / New York / Manhattan	Human	Original			Targeted capture, Illumina Novaseq	bwa/0.7.17, mapped to NC_045512v2	Long stretches of NNNs (37.72% of overall sequence).	lowco
hCoV-19/USA/NY-NYUMC11/2020	EPI_ISL_418196	43904	North America / USA / New York / Manhattan	Human	Original			Targeted capture, Illumina Novaseq	bwa/0.7.17, mapped to NC_045512v2
hCoV-19/USA/NY-NYUMC12/2020	EPI_ISL_418197	43905	North America / USA / New York / Manhattan	Human	Original			Ribo-depleted, Illumina Nextseq	bwa/0.7.17, mapped to NC_045512v2
hCoV-19/USA/NY-NYUMC13/2020	EPI_ISL_418198	43907	North America / USA / New York / Manhattan	Human	Original			Targeted capture, Illumina Novaseq	bwa/0.7.17, mapped to NC_045512v2
hCoV-19/USA/NY-NYUMC14/2020	EPI_ISL_418199	43907	North America / USA / New York / Manhattan	Human	Original			Targeted capture, Illumina Novaseq	bwa/0.7.17, mapped to NC_045512v2
hCoV-19/USA/NY-NYUMC15/2020	EPI_ISL_418200	43907	North America / USA / New York / Manhattan	Human	Original			Targeted capture, Illumina Novaseq	bwa/0.7.17, mapped to NC_045512v2
hCoV-19/USA/NY-NYUMC16/2020	EPI_ISL_418201	43907	North America / USA / New York / Manhattan	Human	Original			Targeted capture, Illumina Novaseq	bwa/0.7.17, mapped to NC_045512v2	Long stretches of NNNs (23.89% of overall sequence).	lowco
hCoV-19/USA/NY-NYUMC18/2020	EPI_ISL_418203	43907	North America / USA / New York / Manhattan	Human	Original			Targeted capture, Illumina Novaseq	bwa/0.7.17, mapped to NC_045512v2
hCoV-19/USA/NY-NYUMC19/2020	EPI_ISL_418204	43907	North America / USA / New York / Manhattan	Human	Original			Targeted capture, Illumina Novaseq	bwa/0.7.17, mapped to NC_045512v2
hCoV-19/USA/NY-NYUMC20/2020	EPI_ISL_418205	43902	North America / USA / New York / Manhattan	Human	Original			Targeted capture, Illumina Novaseq	bwa/0.7.17, mapped to NC_045512v2	Long stretches of NNNs (14.68% of overall sequence).	lowco
hCoV-19/Senegal/003/2020	EPI_ISL_418206	43889	Africa / Senegal / Dakar	Human	Original	Naso and oro-pharyngeal swabs		Illumina Hiseq	Bowtie2 version 2.0.6
hCoV-19/Senegal/016/2020	EPI_ISL_418207	43892	Africa / Senegal / Dakar	Human	Original	Oro and naso-pharyngeal swabs		Illumina Hiseq	Bowtie2 version 2.0.6
hCoV-19/Senegal/020/2020	EPI_ISL_418208	43894	Africa / Senegal / Dakar	Human	Original	Oro and naso-pharyngeal swabs		Illumina Hiseq	Bowtie2 version 2.0.6
hCoV-19/Senegal/026/2020	EPI_ISL_418209	43893	Africa / Senegal / Dakar	Human	original	Oro and naso-pharyngeal swabs		Illumina Hiseq	Bowtie2 version 2.0.6
hCoV-19/Senegal/073/2020	EPI_ISL_418210	43900	Africa / Senegal / Touba	Human	Original	Oro and naso-pharyngeal swabs		Illumina Hiseq	Bowtie2 version 2.0.6
hCoV-19/Senegal/082/2020	EPI_ISL_418211	43901	Africa / Senegal / Touba	Human	Original	Oro and naso-pharyngeal swabs		Illumina Hiseq	Bowtie2 version 2.0.6
hCoV-19/Senegal/087/2020	EPI_ISL_418212	43901	Africa / Senegal / Touba	Human	Original	Oro and naso-pharyngeal swab		Illumina Hiseq	Bowtie2 version 2.0.6
hCoV-19/Senegal/094/2020	EPI_ISL_418213	43902	Africa / Senegal / Touba	Human	Original	Oro and naso-pharyngeal swabs		Illumina Hiseq	Bowtie2 version 2.0.6
hCoV-19/Senegal/136/2020	EPI_ISL_418216	43903	Africa / Senegal / Dakar	Human	Original	Oro and naso-pharyngeal swabs		Illumina Hiseq	Bowtie2 version 2.0.6
hCoV-19/Senegal/139/2020	EPI_ISL_418217	43903	Africa / Senegal / Mbour	Human	Original	Oro and naso-pharyngeal swabs		Illumina Hiseq	Bowtie2 version 2.0.6
hCoV-19/France/HF1465/2020	EPI_ISL_418218	43882	Europe / France / Hauts de France / Compiègne	Human	Original	Sputum		Illumina NextSeq 500	CLC Genomics Suite
hCoV-19/France/B1623/2020	EPI_ISL_418219	43887	Europe / France / Bretagne / Brest	Human	Original	unknown		Illumina MiSeq	CLC Genomics Suite
hCoV-19/France/HF1645/2020	EPI_ISL_418220	43889	Europe / France / Hauts de France / Compiègne	Human	Original	Ora-pharyngeal swab		Illumina MiSeq	CLC Genomics Suite
hCoV-19/France/CVL2000/2020	EPI_ISL_418222	43894	Europe / France / Centre-Val de Loire / Tours	Human	Original	Ora-pharyngeal swab		Illumina MiSeq	CLC Genomics Suite
hCoV-19/France/HF2060/2020	EPI_ISL_418223	43895	Europe / France / Hauts de France / Compiègne	Human	Original	Ora-pharyngeal swab		Illumina MiSeq	CLC Genomics Suite
hCoV-19/France/HF2150/2020	EPI_ISL_418224	43898	Europe / France / Hauts de France / Compiègne	Human	Original	Ora-pharyngeal swab		Illumina MiSeq	CLC Genomics Suite
hCoV-19/France/HF2155/2020	EPI_ISL_418225	43898	Europe / France / Hauts de France / Compiègne	Human	Original	Ora-pharyngeal swab		Illumina MiSeq	CLC Genomics Suite
hCoV-19/France/HF2381/2020	EPI_ISL_418226	43899	Europe / France / Hauts de France / Crouy en Thelle	Human	Original	Ora-pharyngeal swab		Illumina NextSeq 500	CLC Genomics Suite
hCoV-19/France/HF2393/2020	EPI_ISL_418227	43902	Europe / France / Hauts de France / Compiègne	Human	Original	sputum		Illumina NextSeq 500	CLC Genomics Suite
hCoV-19/France/HF2405/2020	EPI_ISL_418228	43902	Europe / France / Hauts de France / Compiègne	Human	Original	Ora-pharyngeal swab		Illumina NextSeq 500	CLC Genomics Suite
hCoV-19/France/IDF2410/2020	EPI_ISL_418229	43902	Europe / France / Ile de France / Levallois-Perret	Human	Original	Ora-pharyngeal swab		Illumina NextSeq 500	CLC Genomics Suite
hCoV-19/France/IDF2420/2020	EPI_ISL_418230	43903	Europe / France / Ile de France / Paris	Human	Original	Ora-pharyngeal swab		Illumina NextSeq 500	CLC Genomics Suite
hCoV-19/France/HF2496/2020	EPI_ISL_418231	43905	Europe / France / Hauts de France / Compiègne	Human	Original	Ora-pharyngeal swab		Illumina NextSeq 500	CLC Genomics Suite
hCoV-19/France/IDF2532/2020	EPI_ISL_418232	43905	Europe / France / Ile de France / Meudon la Forêt	Human	Original	Ora-pharyngeal swab		Illumina NextSeq 500	CLC Genomics Suite
hCoV-19/France/IDF2533/2020	EPI_ISL_418233	43905	Europe / France / Ile de France / Meudon la Forêt	Human	Original	Ora-pharyngeal swab		Illumina NextSeq 500	CLC Genomics Suite
hCoV-19/France/IDF2534/2020	EPI_ISL_418234	43904	Europe / France / Ile de France / Longjumeau	Human	Original	Ora-pharyngeal swab		Illumina NextSeq 500	CLC Genomics Suite
hCoV-19/France/IDF2561/2020	EPI_ISL_418235	43906	Europe / France / Ile de France / Vanves	Human	Original	Ora-pharyngeal swab		Illumina NextSeq 500	CLC Genomics Suite
hCoV-19/France/HF2586/2020	EPI_ISL_418236	43906	Europe / France / Hauts de France / Compiègne	Human	Original	Bronchoalveolar fluid		Illumina NextSeq 500	CLC Genomics Suite
hCoV-19/France/HF2595/2020	EPI_ISL_418237	43906	Europe / France / Hauts de France / Compiègne	Human	Original	Ora-pharyngeal swab		Illumina NextSeq 500	CLC Genomics Suite
hCoV-19/France/HF2597/2020	EPI_ISL_418238	43906	Europe / France / Hauts de France / Compiègne	Human	Original	Ora-pharyngeal swab		Illumina NextSeq 500	CLC Genomics Suite
hCoV-19/France/HF2601/2020	EPI_ISL_418239	43906	Europe / France / Hauts de France / Compiègne	Human	Original	Ora-pharyngeal swab		Illumina NextSeq 500	CLC Genomics Suite
hCoV-19/France/IDF2684/2020	EPI_ISL_418240	43906	Europe / France / Ile de France / Longjumeau	Human	Original	Ora-pharyngeal swab		Illumina NextSeq 500	CLC Genomics Suite
hCoV-19/Algeria/G0638_2264/2020	EPI_ISL_418241	43892	Africa / Algeria / Boufarik	Human	Original	unknown		Illumina NextSeq 500	CLC Genomics Workbench 20
hCoV-19/Algeria/G0640_2265/2020	EPI_ISL_418242	43898	Africa / Algeria / Blida	Human	Original	unknown		Illumina NextSeq 500	CLC Genomics Workbench 20
hCoV-19/Spain/Andalucia201272/2020	EPI_ISL_418243	43889	Europe / Spain / Andalusia	Human	Original	Oro-pharyngeal swab		Illumina MiSeq	Mapping consensus
hCoV-19/Spain/Andalucia201373/2020	EPI_ISL_418244	43892	Europe / Spain / Andalusia	Human	Original	Oro-pharyngeal swab		Illumina Miseq	Mapping consensus	[I] Gap of 3 nucleotides when compared to the reference sequence.	info
hCoV-19/Spain/CastillaLaMancha201328/2020	EPI_ISL_418245	43891	Europe / Spain / Castilla La Mancha	Human	Original	Oro-pharyngeal swab		Illumina Miseq	Mapping consensus
hCoV-19/Spain/CastillaLaMancha201329/2020	EPI_ISL_418246	43891	Europe / Spain / Castilla-La Mancha	Human	Original	Oro-pharyngeal swab		Illumina Miseq	Mapping consensus
hCoV-19/Spain/CastillayLeon201061/2020	EPI_ISL_418247	43887	Europe / Spain / Castilla y Leon	Human	Original	Oro-pharyngeal swab		Illumina Miseq	Mapping consensus
hCoV-19/Spain/CastillayLeon201323/2020	EPI_ISL_418248	43891	Europe / Spain / Castilla y Leon	Human	Original	Oro-pharyngeal swab		Illumina Miseq	Mapping consensus
hCoV-19/Spain/CastillayLeon201372/2020	EPI_ISL_418249	43893	Europe / Spain / Castilla y Leon	Human	Original	Oro-pharyngeal swab		Illumina Miseq	Mapping consensus
hCoV-19/Spain/Cataluna201396/2020	EPI_ISL_418250	2020	Europe / Spain / Catalonia	Human	Original	Oro-pharyngeal swab		Illumina Miseq	Mapping consensus	(waiting for exact collection date information. Submitter already contacted - by Stephanie)
hCoV-19/Spain/Madrid201105/2020	EPI_ISL_418251	43886	Europe / Spain / Madrid	Human	Original	Oro-pharyngeal swab		Illumina Miseq	Mapping consensus
hCoV-19/Spain/Madrid201449/2020	EPI_ISL_418252	43894	Europe / Spain / Madrid	Human	Original	Oro-pharyngeal swab		Illumina Miseq	Mapping consensus	[I] Gap of 3 nucleotides when compared to the reference sequence.	info
hCoV-19/Spain/PaisVasco201382/2020	EPI_ISL_418253	43892	Europe / Spain / Basque Country	Human	Original	Oro-pharyngeal swab		Illumina Miseq	Mapping consensus
hCoV-19/USA/NY-NYUMC21/2020	EPI_ISL_418254	43905	North America / USA / New York / Nassau County	Human	Original			Ribo-depleted, Illumina Nextseq	bwa/0.7.17, mapped to NC_045512v2	Long stretches of NNNs (10.08% of overall sequence).	lowco
hCoV-19/Italy/TE4925/2020	EPI_ISL_418255	43904	Europe / Italy / Abruzzo	Human	Original			Illumina Miniseq
hCoV-19/Italy/TE4880/2020	EPI_ISL_418256	43904	Europe / Italy / Abruzzo	Human	Original	OF swab
hCoV-19/Italy/TE5056/2020	EPI_ISL_418257	43907	Europe / Italy / Abruzzo	Human	Original	OF swab		Illumina Miniseq
hCoV-19/Italy/TE4953/2020	EPI_ISL_418258	43904	Europe / Italy / Abruzzo	Human	Original
hCoV-19/Italy/TE4959/2020	EPI_ISL_418259	43904	Europe / Italy / Abruzzo	Human	Original			unkown
hCoV-19/Italy/TE4836/2020	EPI_ISL_418260	43906	Europe / Italy / Abruzzo	Human	Original			Illumina Miniseq
hCoV-19/Greece/10/2020	EPI_ISL_418263	43908	Europe / Greece / Athens	Human	Original
hCoV-19/Greece/12/2020	EPI_ISL_418264	43908	Europe / Greece / Athens	Human	Original
hCoV-19/Greece/16/2020	EPI_ISL_418265	43908	Europe / Greece / Athens	Human	Original
hCoV-19/Vietnam/19-02S/2020	EPI_ISL_418267	43852	Asia / Vietnam / Ho Chi Minh City	Human	Vero E6	Oro-pharyngeal swab		Illumina	CLC Genomics Workbench v. 10.1.1	Gap of 1 nucleotides when compared to the reference sequence.	info
hCoV-19/Vietnam/19-01S/2020	EPI_ISL_418269	43852	Asia / Vietnam / Ho Chi Minh City	Human	Vero E6	Oro-pharyngeal swab		Illumina	CLC Genomics Workbench v. 10.1.1
hCoV-19/Belgium/JL-03044/2020	EPI_ISL_418270	43894	Europe / Belgium / Antwerp	Human	Original	Oro-pharyngeal swab		Nanopore MinION	CLC Genomics Workbench 20, Nanopolish
hCoV-19/Switzerland/42169471/2020	EPI_ISL_418273	43889	Europe / Switzerland / Basel-Stadt	Human	Original			Nanopore GridION	ARTIC nCoV-2019 novel coronavirus bioinformatics protocol	Long stretches of NNNs (6.47% of overall sequence).	lowco
hCoV-19/Switzerland/42169310/2020	EPI_ISL_418275	43888	Europe / Switzerland / Basel	Human	Original	Oro-pharyngeal swab		Nanopore GridION	ARTIC nCoV-2019 novel coronavirus bioinformatics protocol	Long stretches of NNNs (9.28% of overall sequence).	lowco
hCoV-19/Switzerland/42175075/2020	EPI_ISL_418278	43893	Europe / Switzerland / Basel	Human	Original	Oro-pharyngeal swab		Nanopore GridION	ARTIC nCoV-2019 novel coronavirus bioinformatics protocol	Long stretches of NNNs (10.34% of overall sequence).	lowco
hCoV-19/Switzerland/42176216/2020	EPI_ISL_418281	43894	Europe / Switzerland / Basel	Human	Original	Oro-pharyngeal swab		Nanopore GridION	ARTIC nCoV-2019 novel coronavirus bioinformatics protocol	Long stretches of NNNs (7.52% of overall sequence).	lowco
hCoV-19/England/SHEF-BFD63/2020	EPI_ISL_418286	43908	Europe / United Kingdom / England / South Yorkshire	Human	Original	Nose and Throat swab		Nanopore		Stretches of NNNs (1.30% of overall sequence).
hCoV-19/England/SHEF-BFD72/2020	EPI_ISL_418287	43906	Europe / United Kingdom / England / South Yorkshire	Human	Original	Nose and Throat swab		Nanopore		Stretches of NNNs (1.30% of overall sequence).
hCoV-19/England/SHEF-BFD81/2020	EPI_ISL_418288	43908	Europe / United Kingdom / England / South Yorkshire	Human	Original	Nose swab		Nanopore		Stretches of NNNs (2.27% of overall sequence).
hCoV-19/England/SHEF-BFDAF/2020	EPI_ISL_418289	43908	Europe / United Kingdom / England / South Yorkshire	Human	Original	Throat swab		Nanopore		Stretches of NNNs (1.30% of overall sequence).
hCoV-19/England/SHEF-BFDBE/2020	EPI_ISL_418290	43908	Europe / United Kingdom / England / South Yorkshire	Human	Original	Nose swab		Nanopore		Stretches of NNNs (2.28% of overall sequence).
hCoV-19/England/SHEF-BFDCD/2020	EPI_ISL_418291	43906	Europe / United Kingdom / England / South Yorkshire	Human	Original	Nose and Throat swab		Nanopore		Stretches of NNNs (1.30% of overall sequence).
hCoV-19/England/SHEF-BFDDC/2020	EPI_ISL_418292	43908	Europe / United Kingdom / England / South Yorkshire	Human	Original	Nose swab		Nanopore		Long stretches of NNNs (5.59% of overall sequence).
hCoV-19/England/SHEF-BFDEB/2020	EPI_ISL_418293	43906	Europe / United Kingdom / England / South Yorkshire	Human	Original	Nose and Throat swab		Nanopore		Stretches of NNNs (1.30% of overall sequence).
hCoV-19/England/SHEF-BFDFA/2020	EPI_ISL_418294	43908	Europe / United Kingdom / England / South Yorkshire	Human	Original	Throat swab		Nanopore
hCoV-19/England/SHEF-BFE06/2020	EPI_ISL_418295	43907	Europe / United Kingdom / England / South Yorkshire	Human	Original	Nose and Throat swab		Nanopore
hCoV-19/England/SHEF-BFE15/2020	EPI_ISL_418296	43908	Europe / United Kingdom / England / South Yorkshire	Human	Original	Throat swab		Nanopore		Stretches of NNNs (2.15% of overall sequence).
hCoV-19/England/SHEF-BFE24/2020	EPI_ISL_418297	43907	Europe / United Kingdom / England / South Yorkshire	Human	Original	Nose swab		Nanopore		Stretches of NNNs (3.29% of overall sequence).
hCoV-19/England/SHEF-BFE33/2020	EPI_ISL_418298	43906	Europe / United Kingdom / England / South Yorkshire	Human	Original	Nose and Throat swab		Nanopore		Stretches of NNNs (1.30% of overall sequence).
hCoV-19/England/SHEF-BFE42/2020	EPI_ISL_418299	43908	Europe / United Kingdom / England / South Yorkshire	Human	Original	Nose swab		Nanopore		Stretches of NNNs (1.30% of overall sequence).
hCoV-19/Canada/ON_PHL1083/2020	EPI_ISL_418340	43899	North America / Canada / Ontario	Human	Original			Illumina NextSeq	CLC Genomics Workbench 8.5.3
hCoV-19/Canada/ON_PHL0142/2020	EPI_ISL_418341	43902	North America / Canada / Ontario	Human	Original			Illumina NextSeq	CLC Genomics Workbench 8.5.3
hCoV-19/Canada/ON_PHL0178/2020	EPI_ISL_418342	43901	North America / Canada / Ontario	Human	Original			Illumina NextSeq	CLC Genomics Workbench 8.5.3
hCoV-19/Canada/ON_PHL6884/2020	EPI_ISL_418343	43900	North America / Canada / Ontario	Human	Original			Illumina NextSeq	CLC Genomics Workbench 8.5.3
hCoV-19/Canada/ON_PHL2259/2020	EPI_ISL_418344	2020	North America / Canada / Ontario	Human	Original			Illumina NextSeq	CLC Genomics Workbench 8.5.3
hCoV-19/Canada/ON_PHL8751/2020	EPI_ISL_418345	43890	North America / Canada / Ontario	Human	Original			Illumina NextSeq	CLC Genomics Workbench 8.5.3
hCoV-19/Canada/ON_PHL0743/2020	EPI_ISL_418346	43897	North America / Canada / Ontario	Human	Original			Illumina NextSeq	CLC Genomics Workbench 8.5.3
hCoV-19/Canada/ON_PHL3741/2020	EPI_ISL_418347	43901	North America / Canada / Ontario	Human	Original			Illumina NextSeq	CLC Genomics Workbench 8.5.3
hCoV-19/Canada/ON_PHL3680/2020	EPI_ISL_418348	43898	North America / Canada / Ontario	Human	Original			Illumina NextSeq	CLC Genomics Workbench 8.5.3
hCoV-19/Canada/ON_PHL3650/2020	EPI_ISL_418349	43897	North America / Canada / Ontario	Human	Original			Illumina NextSeq	CLC Genomics Workbench 8.5.3
hCoV-19/Canada/ON_PHL3380/2020	EPI_ISL_418350	43910	North America / Canada / Ontario	Human	Original			Illumina NextSeq	CLC Genomics Workbench 8.5.3
hCoV-19/Canada/ON_PHL3575/2020	EPI_ISL_418351	43902	North America / Canada / Ontario	Human	Original			Illumina NextSeq	CLC Genomics Workbench 8.5.3
hCoV-19/Canada/ON_PHL5672/2020	EPI_ISL_418352	43901	North America / Canada / Ontario	Human	Original			Illumina NextSeq	CLC Genomics Workbench 8.5.3
hCoV-19/Canada/ON_PHL0539/2020	EPI_ISL_418353	43899	North America / Canada / Ontario	Human	Original			Illumina NextSeq	CLC Genomics Workbench 8.5.3
hCoV-19/Canada/ON_PHL4088/2020	EPI_ISL_418354	43905	North America / Canada / Ontario	Human	Original			Illumina NextSeq	CLC Genomics Workbench 8.5.3
hCoV-19/Canada/ON_PHLU8150/2020	EPI_ISL_418355	43898	North America / Canada / Ontario	Human	Original			Illumina NextSeq	CLC Genomics Workbench 8.5.3
hCoV-19/Canada/ON_PHL6980/2020	EPI_ISL_418356	43902	North America / Canada / Ontario	Human	Original			Illumina NextSeq	CLC Genomics Workbench 8.5.3
hCoV-19/Canada/ON_PHLH6415/2020	EPI_ISL_418357	43902	North America / Canada / Ontario	Human	Original			Illumina NextSeq	CLC Genomics Workbench 8.5.3
hCoV-19/Canada/ON_PHL5756/2020	EPI_ISL_418358	43902	North America / Canada / Ontario	Human	Original			Illumina NextSeq	CLC Genomics Workbench 8.5.3
hCoV-19/Canada/ON_PHL5757/2020	EPI_ISL_418359	43902	North America / Canada / Ontario	Human	Original			Illumina NextSeq	CLC Genomics Workbench 8.5.3
hCoV-19/Canada/ON_PHL3692/2020	EPI_ISL_418360	43901	North America / Canada / Ontario	Human	Original			Illumina NextSeq	CLC Genomics Workbench 8.5.3
hCoV-19/Canada/ON_PHL1095/2020	EPI_ISL_418361	43902	North America / Canada / Ontario	Human	Original			Illumina NextSeq	CLC Genomics Workbench 8.5.3
hCoV-19/Canada/ON_PHL3536/2020	EPI_ISL_418362	43900	North America / Canada / Ontario	Human	Original			Illumina NextSeq	CLC Genomics Workbench 8.5.3
hCoV-19/Canada/ON_PHL3695/2020	EPI_ISL_418363	43901	North America / Canada / Ontario	Human	Original			Illumina NextSeq	CLC Genomics Workbench 8.5.3
hCoV-19/Canada/ON_PHL0977/2020	EPI_ISL_418365	43900	North America / Canada / Ontario	Human	Original			Illumina NextSeq	CLC Genomics Workbench 8.5.3
hCoV-19/Canada/ON_PHL3350/2020	EPI_ISL_418366	43895	North America / Canada / Ontario	Human	Original			Illumina NextSeq	CLC Genomics Workbench 8.5.3
hCoV-19/Canada/ON_PHL7513/2020	EPI_ISL_418367	43902	North America / Canada / Ontario	Human	Original			Illumina NextSeq	CLC Genomics Workbench 8.5.3
hCoV-19/Canada/ON_PHL0654/2020	EPI_ISL_418370	43901	North America / Canada / Ontario	Human	Original			Illumina NextSeq	CLC Genomics Workbench 8.5.3
hCoV-19/Canada/ON_PHL2653/2020	EPI_ISL_418371	43897	North America / Canada / Ontario	Human	Original			Illumina NextSeq	CLC Genomics Workbench 8.5.3
hCoV-19/Canada/ON_PHL8458/2020	EPI_ISL_418372	43902	North America / Canada / Ontario	Human	Original			Illumina NextSeq	CLC Genomics Workbench 8.5.3
hCoV-19/Canada/ON_PHL7590/2020	EPI_ISL_418373	43904	North America / Canada / Ontario	Human	Original			Illumina NextSeq	CLC Genomics Workbench 8.5.3
hCoV-19/Canada/ON_PHL4232/2020	EPI_ISL_418374	43901	North America / Canada / Ontario	Human	Original			Illumina NextSeq	CLC Genomics Workbench 8.5.3
hCoV-19/Canada/ON_PHL0141/2020	EPI_ISL_418375	43902	North America / Canada / Ontario	Human	Original			Illumina NextSeq	CLC Genomics Workbench 8.5.3
hCoV-19/Canada/ON_PHL3459/2020	EPI_ISL_418376	43902	North America / Canada / Ontario	Human	Original			Illumina NextSeq	CLC Genomics Workbench 8.5.3
hCoV-19/Canada/ON_PHL1898/2020	EPI_ISL_418377	43903	North America / Canada / Ontario	Human	Original			Illumina NextSeq	CLC Genomics Workbench 8.5.3	[I] Gap of 6 nucleotides when compared to the reference sequence.	info
hCoV-19/Canada/ON_PHL0976/2020	EPI_ISL_418378	43903	North America / Canada / Ontario	Human	Original			Illumina NextSeq	CLC Genomics Workbench 8.5.3
hCoV-19/Canada/ON_PHL7512/2020	EPI_ISL_418379	43903	North America / Canada / Ontario	Human	Original			Illumina NextSeq	CLC Genomics Workbench 8.5.3	[I] Gap of 6 nucleotides when compared to the reference sequence.	info
hCoV-19/Wales/PHWC-24D87/2020	EPI_ISL_419508	43910	Europe / United Kingdom / Wales	Human	Original	Dry swab		Illumina	iVar consensus
hCoV-19/USA/CT-Yale-044/2020	EPI_ISL_419512	43913	North America / USA / Connecticut	Human	Original	Nasopharyngeal swab		Oxford Nanopore MinION	Artic Network (bwa, SAMtools, nanopolish)	Long stretches of NNNs (6.04% of overall sequence).
hCoV-19/USA/CT-Yale-045/2020	EPI_ISL_419513	43913	North America / USA / Connecticut	Human	Original	Nasopharyngeal swab		Oxford Nanopore MinION	Artic Network (bwa, SAMtools, nanopolish)	Long stretches of NNNs (7.01% of overall sequence).
hCoV-19/USA/CT-Yale-013/2020	EPI_ISL_419517	43909	North America / USA / Connecticut	Human	Original	Nasopharyngeal swab		Oxford Nanopore MinION	Artic Network (bwa, SAMtools, nanopolish)	Stretches of NNNs (1.39% of overall sequence).
hCoV-19/USA/CT-Yale-014/2020	EPI_ISL_419518	43909	North America / USA / Connecticut	Human	Original	Nasopharyngeal swab		Oxford Nanopore MinION	Artic Network (bwa, SAMtools, nanopolish)	Stretches of NNNs (1.39% of overall sequence).
hCoV-19/USA/CT-Yale-016/2020	EPI_ISL_419519	43909	North America / USA / Connecticut	Human	Original	Nasopharyngeal swab		Oxford Nanopore MinION	Artic Network (bwa, SAMtools, nanopolish)	Stretches of NNNs (2.65% of overall sequence).
hCoV-19/USA/CT-Yale-017/2020	EPI_ISL_419520	43909	North America / USA / Connecticut	Human	Original	Nasopharyngeal swab		Oxford Nanopore MinION	Artic Network (bwa, SAMtools, nanopolish)	Stretches of NNNs (4.17% of overall sequence).
hCoV-19/USA/CT-Yale-028/2020	EPI_ISL_419521	43908	North America / USA / Connecticut	Human	Original	Nasopharyngeal swab		Oxford Nanopore MinION	Artic Network (bwa, SAMtools, nanopolish)	Stretches of NNNs (2.46% of overall sequence).
hCoV-19/USA/CT-Yale-029/2020	EPI_ISL_419522	43908	North America / USA / Connecticut	Human	Original	Nasopharyngeal swab		Oxford Nanopore MinION	Artic Network (bwa, SAMtools, nanopolish)	Stretches of NNNs (2.20% of overall sequence).
hCoV-19/USA/NY-Yale-030/2020	EPI_ISL_419523	43907	North America / USA / New York	Human	Original	nasopharyngeal swab		Oxford Nanopore MinION	Artic Network (bwa, SAMtools, nanopolish)	Long stretches of NNNs (10.09% of overall sequence).	lowco
hCoV-19/USA/CT-Yale-034/2020	EPI_ISL_419524	43905	North America / USA / Connecticut	Human	Original	nasopharyngeal swab		Oxford Nanopore MinION	Artic Network (bwa, SAMtools, nanopolish)	Stretches of NNNs (1.39% of overall sequence).
hCoV-19/USA/CT-Yale-036/2020	EPI_ISL_419525	43906	North America / USA / Connecticut	Human	Original	Nasopharyngeal swab		Oxford Nanopore MinION	Artic Network (bwa, SAMtools, nanopolish)	Stretches of NNNs (1.39% of overall sequence).
hCoV-19/USA/CT-Yale-037/2020	EPI_ISL_419526	43906	North America / USA / Connecticut	Human	Original	Nasopharyngeal swab		Oxford Nanopore MinION	Artic Network (bwa, SAMtools, nanopolish)	Stretches of NNNs (2.19% of overall sequence).
hCoV-19/USA/CT-Yale-039/2020	EPI_ISL_419527	43907	North America / USA / Connecticut	Human	Original	Nasopharyngeal swab		Oxford Nanopore MinION	Artic Network (bwa, SAMtools, nanopolish)	Long stretches of NNNs (5.51% of overall sequence).
hCoV-19/USA/CT-Yale-040/2020	EPI_ISL_419528	43902	North America / USA / Connecticut	Human	Original	Nasopharyngeal swab		Oxford Nanopore MinION	Artic Network (bwa, SAMtools, nanopolish)	Stretches of NNNs (1.39% of overall sequence).
hCoV-19/Germany/NRW-13/2020	EPI_ISL_419530	43901	Europe / Germany / North Rhine Westphalia / Duesseldorf	Human	Original	Oro-pharyngeal swab		Nanopore MinION	ARTIC Protocol
hCoV-19/Germany/NRW-14/2020	EPI_ISL_419531	43901	Europe / Germany / North Rhine Westphalia / Duesseldorf	Human	Original	Oro-pharyngeal swab		Nanopore MinION	ARTIC Protocol
hCoV-19/Germany/NRW-16/2020	EPI_ISL_419533	43901	Europe / Germany / North Rhine Westphalia / Duesseldorf	Human	Original	Oro-pharyngeal swab		Nanopore MinION	ARTIC Protocol
hCoV-19/Germany/NRW-17/2020	EPI_ISL_419534	43901	Europe / Germany / North Rhine Westphalia / Duesseldorf	Human	Original	Oro-pharyngeal swab		Nanopore MinION	ARTIC Protocol
hCoV-19/Germany/NRW-18/2020	EPI_ISL_419535	43903	Europe / Germany / North Rhine Westphalia / Duesseldorf	Human	Original	Oro-pharyngeal swab		Nanopore MinION	ARTIC Protocol
hCoV-19/Germany/NRW-19/2020	EPI_ISL_419536	43904	Europe / Germany / North Rhine Westphalia / Duesseldorf	Human	Original	Oro-pharyngeal swab		Nanopore MinION	ARTIC Protocol
hCoV-19/Germany/NRW-20/2020	EPI_ISL_419537	43904	Europe / Germany / North Rhine Westphalia / Duesseldorf	Human	Original	Oro-pharyngeal swab		Nanopore MinION	ARTIC Protocol
hCoV-19/Germany/NRW-21/2020	EPI_ISL_419538	43904	Europe / Germany / North Rhine Westphalia / Duesseldorf	Human	Original	Oro-pharyngeal swab		Nanopore MinION	ARTIC Protocol
hCoV-19/Germany/NRW-22/2020	EPI_ISL_419539	43905	Europe / Germany / North Rhine Westphalia / Duesseldorf	Human	Original	Oro-pharyngeal swab		Nanopore MinION	ARTIC Protocol
hCoV-19/Germany/NRW-23/2020	EPI_ISL_419540	43906	Europe / Germany / North Rhine Westphalia / Duesseldorf	Human	Original	Oro-pharyngeal swab		Nanopore MinION	ARTIC Protocol
hCoV-19/Germany/NRW-24/2020	EPI_ISL_419541	43904	Europe / Germany / North Rhine Westphalia / Duesseldorf	Human	Original	Oro-pharyngeal swab		Nanopore MinION	ARTIC Protocol
hCoV-19/Germany/NRW-25/2020	EPI_ISL_419542	43905	Europe / Germany / North Rhine Westphalia / Duesseldorf	Human	Original	Oro-pharyngeal swab		Nanopore MinION	ARTIC Protocol
hCoV-19/Germany/NRW-26/2020	EPI_ISL_419543	43905	Europe / Germany / North Rhine Westphalia / Duesseldorf	Human	Original	Oro-pharyngeal swab		Nanopore MinION	ARTIC Protocol
hCoV-19/Germany/NRW-27/2020	EPI_ISL_419544	43905	Europe / Germany / North Rhine Westphalia / Duesseldorf	Human	Original	Oro-pharyngeal swab		Nanopore MinION	ARTIC Protocol
hCoV-19/Germany/NRW-28/2020	EPI_ISL_419545	43905	Europe / Germany / North Rhine Westphalia / Duesseldorf	Human	Original	Oro-pharyngeal swab		Nanopore MinION	ARTIC Protocol
hCoV-19/Germany/NRW-29/2020	EPI_ISL_419546	43905	Europe / Germany / North Rhine Westphalia / Duesseldorf	Human	Original	Oro-pharyngeal swab		Nanopore MinION	ARTIC Protocol
hCoV-19/Germany/NRW-30/2020	EPI_ISL_419547	43905	Europe / Germany / North Rhine Westphalia / Duesseldorf	Human	Original	Oro-pharyngeal swab		Nanopore MinION	ARTIC Protocol	Stretches of NNNs (1.39% of overall sequence).
hCoV-19/Germany/NRW-31/2020	EPI_ISL_419548	43905	Europe / Germany / North Rhine Westphalia / Duesseldorf	Human	Original	Oro-pharyngeal swab		Nanopore MinION	ARTIC Protocol
hCoV-19/Germany/NRW-32/2020	EPI_ISL_419549	43905	Europe / Germany / North Rhine Westphalia / Duesseldorf	Human	Original	Oro-pharyngeal swab		Nanopore MinION	ARTIC Protocol
hCoV-19/Germany/NRW-33/2020	EPI_ISL_419550	43906	Europe / Germany / North Rhine Westphalia / Duesseldorf	Human	Original	Oro-pharyngeal swab		Nanopore MinION	ARTIC Protocol
hCoV-19/Germany/NRW-34/2020	EPI_ISL_419551	43906	Europe / Germany / North Rhine Westphalia / Duesseldorf	Human	Original	Oro-pharyngeal swab		Nanopore MinION	ARTIC Protocol
hCoV-19/Germany/NRW-35/2020	EPI_ISL_419552	43906	Europe / Germany / North Rhine Westphalia / Duesseldorf	Human	Original	Oro-pharyngeal swab		Nanopore MinION	ARTIC Protocol
hCoV-19/USA/RI_0520/2020	EPI_ISL_419553	43889	North America / USA / Rhode Island	Human	Original	Oropharyngeal swab		Sanger	Sequencher 5.4.6
hCoV-19/USA/CA_2602/2020	EPI_ISL_419554	43887	North America / USA / California	Human	Original	Nasopharyngeal swab		Sanger	Sequencher 5.4.6
hCoV-19/USA/WA_5030/2020	EPI_ISL_419555	43888	North America / USA / Washington	Human	Original	Nasopharyngeal swab		Sanger	Sequencher 5.4.6
hCoV-19/USA/GA_2741/2020	EPI_ISL_419556	43890	North America / USA / Georgia	Human	Original	Nasopharyngeal swab		Sanger	Sequencher 5.4.6
hCoV-19/USA/GA_2742/2020	EPI_ISL_419557	43890	North America / USA / Georgia	Human	Original	Oropharyngeal swab		Sanger	Sequencher 5.4.6
hCoV-19/USA/OR_2656/2020	EPI_ISL_419558	43888	North America / USA / Oregon	Human	Original	Nasopharyngeal swab		Sanger	Sequencher 5.4.6
hCoV-19/USA/FL_5125/2020	EPI_ISL_419559	43889	North America / USA / Florida	Human	Original	Oropharyngeal swab		Sanger	Sequencher 5.4.6
hCoV-19/USA/FL_5091/2020	EPI_ISL_419560	43889	North America / USA / Florida	Human	Original	Nasopharyngeal swab		Sanger	Sequencher 5.4.6
hCoV-19/Luxembourg/LNS0000001/2020	EPI_ISL_419562	43890	Europe / Luxembourg	Human	Original			Illumina MiniSeq (Amplicon, ARTIC primer set V1)	Bowtie2, BCFtools
hCoV-19/Luxembourg/LNS0156959/2020	EPI_ISL_419563	43902	Europe / Luxembourg	Human	Original			Illumina MiniSeq (Amplicon, ARTIC primer set V1)	Bowtie2, BCFtools
hCoV-19/Luxembourg/LNS0366116/2020	EPI_ISL_419564	43905	Europe / Luxembourg	Human	Original			Illumina MiniSeq (Amplicon, ARTIC primer set V1)	Bowtie2, BCFtools
hCoV-19/Luxembourg/LNS0641910/2020	EPI_ISL_419566	43895	Europe / Luxembourg	Human	Original			Illumina MiniSeq (Amplicon, ARTIC primer set V1)	Bowtie2, BCFtools
hCoV-19/Luxembourg/LNS0756270/2020	EPI_ISL_419568	43904	Europe / Luxembourg	Human	Original			Illumina MiniSeq (Amplicon, ARTIC primer set V1)	Bowtie2, BCFtools
hCoV-19/Luxembourg/LNS0945359/2020	EPI_ISL_419569	43897	Europe / Luxembourg	Human	Original			Illumina MiniSeq (Amplicon, ARTIC primer set V1)	Bowtie2, BCFtools
hCoV-19/Luxembourg/LNS1234709/2020	EPI_ISL_419570	43902	Europe / Luxembourg	Human	Original			Illumina MiniSeq (Amplicon, ARTIC primer set V1)	Bowtie2, BCFtools
hCoV-19/Luxembourg/LNS1874423/2020	EPI_ISL_419573	43901	Europe / Luxembourg	Human	Original			Illumina MiniSeq (Amplicon, ARTIC primer set V1)	Bowtie2, BCFtools
hCoV-19/Luxembourg/LNS2614631/2020	EPI_ISL_419578	43898	Europe / Luxembourg	Human	Original			Illumina MiniSeq (Amplicon, ARTIC primer set V1)	Bowtie2, BCFtools
hCoV-19/Luxembourg/LNS2886370/2020	EPI_ISL_419579	43904	Europe / Luxembourg	Human	Original			Illumina MiniSeq (Amplicon, ARTIC primer set V1)	Bowtie2, BCFtools
hCoV-19/Luxembourg/LNS2907333/2020	EPI_ISL_419580	43902	Europe / Luxembourg	Human	Original			Illumina MiniSeq (Amplicon, ARTIC primer set V1)	Bowtie2, BCFtools
hCoV-19/Luxembourg/LNS3156434/2020	EPI_ISL_419582	43903	Europe / Luxembourg	Human	Original			Illumina MiniSeq (Amplicon, ARTIC primer set V1)	Bowtie2, BCFtools
hCoV-19/Luxembourg/LNS3588186/2020	EPI_ISL_419583	43905	Europe / Luxembourg	Human	Original			Illumina MiniSeq (Amplicon, ARTIC primer set V1)	Bowtie2, BCFtools
hCoV-19/Luxembourg/LNS3711853/2020	EPI_ISL_419584	43903	Europe / Luxembourg	Human	Original			Illumina MiniSeq (Amplicon, ARTIC primer set V1)	Bowtie2, BCFtools
hCoV-19/Luxembourg/LNS3879580/2020	EPI_ISL_419585	43904	Europe / Luxembourg	Human	Original			Illumina MiniSeq (Amplicon, ARTIC primer set V1)	Bowtie2, BCFtools
hCoV-19/Luxembourg/LNS4134806/2020	EPI_ISL_419586	43904	Europe / Luxembourg	Human	Original			Illumina MiniSeq (Amplicon, ARTIC primer set V1)	Bowtie2, BCFtools
hCoV-19/Luxembourg/LNS4691488/2020	EPI_ISL_419587	43901	Europe / Luxembourg	Human	Original			Illumina MiniSeq (Amplicon, ARTIC primer set V1)	Bowtie2, BCFtools
hCoV-19/Luxembourg/LNS4836560/2020	EPI_ISL_419588	43906	Europe / Luxembourg	Human	Original			Illumina MiniSeq (Amplicon, ARTIC primer set V1)	Bowtie2, BCFtools
hCoV-19/Luxembourg/LNS4845603/2020	EPI_ISL_419589	43905	Europe / Luxembourg	Human	Original			Illumina MiniSeq (Amplicon, ARTIC primer set V1)	Bowtie2, BCFtools
hCoV-19/Luxembourg/LNS5032431/2020	EPI_ISL_419590	43901	Europe / Luxembourg	Human	Original			Illumina MiniSeq (Amplicon, ARTIC primer set V1)	Bowtie2, BCFtools
hCoV-19/Luxembourg/LNS5228153/2020	EPI_ISL_419591	43904	Europe / Luxembourg	Human	Original			Illumina MiniSeq (Amplicon, ARTIC primer set V1)	Bowtie2, BCFtools
hCoV-19/Luxembourg/LNS5440244/2020	EPI_ISL_419592	43905	Europe / Luxembourg	Human	Original			Illumina MiniSeq (Amplicon, ARTIC primer set V1)	Bowtie2, BCFtools
hCoV-19/Luxembourg/LNS6603085/2020	EPI_ISL_419593	43906	Europe / Luxembourg	Human	Original			Illumina MiniSeq (Amplicon, ARTIC primer set V1)	Bowtie2, BCFtools
hCoV-19/Luxembourg/LNS7537751/2020	EPI_ISL_419594	43906	Europe / Luxembourg	Human	Original			Illumina MiniSeq (Amplicon, ARTIC primer set V1)	Bowtie2, BCFtools
hCoV-19/Luxembourg/LNS7753431/2020	EPI_ISL_419595	43902	Europe / Luxembourg	Human	Original			Illumina MiniSeq (Amplicon, ARTIC primer set V1)	Bowtie2, BCFtools
hCoV-19/Luxembourg/LNS7866283/2020	EPI_ISL_419596	43902	Europe / Luxembourg	Human	Original			Illumina MiniSeq (Amplicon, ARTIC primer set V1)	Bowtie2, BCFtools
hCoV-19/Luxembourg/LNS7928872/2020	EPI_ISL_419597	43905	Europe / Luxembourg	Human	Original			Illumina MiniSeq (Amplicon, ARTIC primer set V1)	Bowtie2, BCFtools
hCoV-19/Luxembourg/LNS8188502/2020	EPI_ISL_419598	43904	Europe / Luxembourg	Human	Original			Illumina MiniSeq (Amplicon, ARTIC primer set V1)	Bowtie2, BCFtools
hCoV-19/Luxembourg/LNS8639502/2020	EPI_ISL_419599	43906	Europe / Luxembourg	Human	Original			Illumina MiniSeq (Amplicon, ARTIC primer set V1)	Bowtie2, BCFtools
hCoV-19/Austria/CeMM0017/2020	EPI_ISL_419670	43906	Europe / Austria	Human	Original	Pharyngeal swab		Illumina NovaSeq	bwa
hCoV-19/Austria/CeMM0018/2020	EPI_ISL_419671	43909	Europe / Austria	Human	Original	Pharyngeal swab		Illumina NovaSeq	bwa
hCoV-19/Austria/CeMM0019/2020	EPI_ISL_419672	43909	Europe / Austria	Human	Original	Pharyngeal swab		Illumina NovaSeq	bwa
hCoV-19/Austria/CeMM0020/2020	EPI_ISL_419673	43912	Europe / Austria	Human	Original	Pharyngeal swab		Illumina NovaSeq	bwa
hCoV-19/Spain/Valencia11/2020	EPI_ISL_419675	43910	Europe / Spain / Comunitat Valenciana / Valencia	Human	Original	Naso-pharyngeal exudate		Nanopore MinION	Artic pipeline
hCoV-19/Spain/Valencia12/2020	EPI_ISL_419676	43899	Europe / Spain / Comunitat Valenciana / Valencia	Human	Original	Naso-pharyngeal exudate		Nanopore MinION	Artic pipeline
hCoV-19/Spain/Valencia13/2020	EPI_ISL_419677	43899	Europe / Spain / Comunitat Valenciana / Valencia	Human	Original	Naso-pharyngeal exudate		Nanopore MinION	Artic pipeline
hCoV-19/Spain/Valencia14/2020	EPI_ISL_419678	43899	Europe / Spain / Comunitat Valenciana / Valencia	Human	Original	Naso-pharyngeal exudate		Nanopore MinION	Artic pipeline
hCoV-19/Spain/Valencia15/2020	EPI_ISL_419679	43892	Europe / Spain / Comunitat Valenciana / Valencia	Human	Original	Naso-pharyngeal aspirate		Nanopore MinION	Artic pipeline
hCoV-19/Spain/Valencia16/2020	EPI_ISL_419680	43900	Europe / Spain / Comunitat Valenciana / Valencia	Human	Original	Naso-pharyngeal exudate		Nanopore MinION	Artic pipeline
hCoV-19/Spain/Valencia17/2020	EPI_ISL_419681	43900	Europe / Spain / Comunitat Valenciana / Valencia	Human	Original	Naso-pharyngeal exudate		Nanopore MinION	Artic pipeline
hCoV-19/Spain/Valencia18/2020	EPI_ISL_419682	43900	Europe / Spain / Comunitat Valenciana / Valencia	Human	Original	Naso-pharyngeal exudate		Nanopore MinION	Artic pipeline
hCoV-19/Spain/Valencia19/2020	EPI_ISL_419683	43898	Europe / Spain / Comunitat Valenciana / Valencia	Human	Original	Naso-pharyngeal exudate		Nanopore MinION	Artic pipeline
hCoV-19/Spain/Valencia23/2020	EPI_ISL_419687	43888	Europe / Spain / Comunitat Valenciana / Valencia	Human	Original	Naso-pharyngeal exudate		Nanopore MinION	Artic pipeline	Long stretches of NNNs (5.48% of overall sequence).	lowco
hCoV-19/Spain/Valencia24/2020	EPI_ISL_419688	43899	Europe / Spain / Comunitat Valenciana / Valencia	Human	Original	Naso-pharyngeal exudate		Nanopore MinION	Artic pipeline	Long stretches of NNNs (6.95% of overall sequence).	lowco
hCoV-19/Spain/Valencia25/2020	EPI_ISL_419689	43888	Europe / Spain / Comunitat Valenciana / Valencia	Human	Original	Naso-pharyngeal exudate		Nanopore MinION	Artic pipeline	Long stretches of NNNs (7.31% of overall sequence).	lowco
hCoV-19/Latvia/ChVir2025/2020	EPI_ISL_419691	43891	Europe / Latvia / Riga	Human	Original			Ilumina NovaSeq	bowtie2
hCoV-19/Belarus/ChVir2072/2020	EPI_ISL_419692	43891	Europe / Belarus	Human	Original			Illumina NovaSeq	bowtie2
hCoV-19/Belarus/ChVir2073/2020	EPI_ISL_419693	43891	Europe / Belarus	Human	Original			Illumina NovaSeq	bowtie2
hCoV-19/USA/NY-NYUMC36/2020	EPI_ISL_419697	43908	North America / USA / New York / Manhattan	Human	Original			Targeted capture, Illumina Novaseq	bwa/0.7.17, mapped to NC_045512v2, bases <30x masked
hCoV-19/USA/NY-NYUMC37/2020	EPI_ISL_419698	43908	North America / USA / New York / Manhattan	Human	Original			Targeted capture, Illumina Novaseq	bwa/0.7.17, mapped to NC_045512v2, bases <30x masked
hCoV-19/Australia/VIC89/2020	EPI_ISL_419800	43905	Oceania / Australia / Victoria	Human	Original			Illumina NextSeq 550	ARTIC V1 amplicons, Nextera XT library, minimap2 v2.17, ivar v1.1, samtools v1.10
hCoV-19/Australia/VIC90/2020	EPI_ISL_419801	43905	Oceania / Australia / Victoria	Human	Original			Illumina NextSeq 550	ARTIC V1 amplicons, Nextera XT library, minimap2 v2.17, ivar v1.1, samtools v1.10
hCoV-19/Australia/VIC45/2020	EPI_ISL_419802	43901	Oceania / Australia / Victoria	Human	Original			Illumina NextSeq 550	ARTIC V1 amplicons, Nextera XT library, minimap2 v2.17, ivar v1.1, samtools v1.10
hCoV-19/Australia/VIC84/2020	EPI_ISL_419803	43904	Oceania / Australia / Victoria	Human	Original			Illumina NextSeq 550	ARTIC V1 amplicons, Nextera XT library, minimap2 v2.17, ivar v1.1, samtools v1.10
hCoV-19/Australia/VIC91/2020	EPI_ISL_419804	43905	Oceania / Australia / Victoria	Human	Original			Illumina NextSeq 550	ARTIC V1 amplicons, Nextera XT library, minimap2 v2.17, ivar v1.1, samtools v1.10
hCoV-19/Australia/VIC94/2020	EPI_ISL_419805	43906	Oceania / Australia / Victoria	Human	Original			Illumina NextSeq 550	ARTIC V1 amplicons, Nextera XT library, minimap2 v2.17, ivar v1.1, samtools v1.10
hCoV-19/Australia/VIC95/2020	EPI_ISL_419806	43906	Oceania / Australia / Victoria	Human	Original			Illumina NextSeq 550	ARTIC V1 amplicons, Nextera XT library, minimap2 v2.17, ivar v1.1, samtools v1.10
hCoV-19/Australia/VIC96/2020	EPI_ISL_419807	43906	Oceania / Australia / Victoria	Human	Original			Illumina NextSeq 550	ARTIC V1 amplicons, Nextera XT library, minimap2 v2.17, ivar v1.1, samtools v1.10	Gap of 3 nucleotides when compared to the reference sequence.	info
hCoV-19/Australia/VIC97/2020	EPI_ISL_419808	43906	Oceania / Australia / Victoria	Human	Original			Illumina NextSeq 550	ARTIC V1 amplicons, Nextera XT library, minimap2 v2.17, ivar v1.1, samtools v1.10
hCoV-19/Australia/VIC92/2020	EPI_ISL_419809	43905	Oceania / Australia / Victoria	Human	Original			Illumina NextSeq 550	ARTIC V1 amplicons, Nextera XT library, minimap2 v2.17, ivar v1.1, samtools v1.10
hCoV-19/Australia/VIC98/2020	EPI_ISL_419810	43906	Oceania / Australia / Victoria	Human	Original			Illumina NextSeq 550	ARTIC V1 amplicons, Nextera XT library, minimap2 v2.17, ivar v1.1, samtools v1.10
hCoV-19/Australia/VIC99/2020	EPI_ISL_419811	43906	Oceania / Australia / Victoria	Human	Original			Illumina NextSeq 550	ARTIC V1 amplicons, Nextera XT library, minimap2 v2.17, ivar v1.1, samtools v1.10
hCoV-19/Australia/VIC100/2020	EPI_ISL_419812	43906	Oceania / Australia / Victoria	Human	Original			Illumina NextSeq 550	ARTIC V1 amplicons, Nextera XT library, minimap2 v2.17, ivar v1.1, samtools v1.10
hCoV-19/Australia/VIC101/2020	EPI_ISL_419813	43906	Oceania / Australia / Victoria	Human	Original			Illumina NextSeq 550	ARTIC V1 amplicons, Nextera XT library, minimap2 v2.17, ivar v1.1, samtools v1.10
hCoV-19/Australia/VIC103/2020	EPI_ISL_419814	43907	Oceania / Australia / Victoria	Human	Original			Illumina NextSeq 550	ARTIC V1 amplicons, Nextera XT library, minimap2 v2.17, ivar v1.1, samtools v1.10
hCoV-19/Australia/VIC46/2020	EPI_ISL_419816	43901	Oceania / Australia / Victoria	Human	Original			Illumina NextSeq 550	ARTIC V1 amplicons, Nextera XT library, minimap2 v2.17, ivar v1.1, samtools v1.10
hCoV-19/Australia/VIC102/2020	EPI_ISL_419817	43906	Oceania / Australia / Victoria	Human	Original			Illumina NextSeq 550	ARTIC V1 amplicons, Nextera XT library, minimap2 v2.17, ivar v1.1, samtools v1.10
hCoV-19/Australia/VIC104/2020	EPI_ISL_419818	43907	Oceania / Australia / Victoria	Human	Original			Illumina NextSeq 550	ARTIC V1 amplicons, Nextera XT library, minimap2 v2.17, ivar v1.1, samtools v1.10
hCoV-19/Australia/VIC105/2020	EPI_ISL_419819	43907	Oceania / Australia / Victoria	Human	Original			Illumina NextSeq 550	ARTIC V1 amplicons, Nextera XT library, minimap2 v2.17, ivar v1.1, samtools v1.10
hCoV-19/Australia/VIC106/2020	EPI_ISL_419820	43907	Oceania / Australia / Victoria	Human	Original			Illumina NextSeq 550	ARTIC V1 amplicons, Nextera XT library, minimap2 v2.17, ivar v1.1, samtools v1.10
hCoV-19/Australia/VIC112/2020	EPI_ISL_419821	43908	Oceania / Australia / Victoria	Human	Original			Illumina NextSeq 550	ARTIC V1 amplicons, Nextera XT library, minimap2 v2.17, ivar v1.1, samtools v1.10
hCoV-19/Australia/VIC113/2020	EPI_ISL_419822	43908	Oceania / Australia / Victoria	Human	Original			Illumina NextSeq 550	ARTIC V1 amplicons, Nextera XT library, minimap2 v2.17, ivar v1.1, samtools v1.10
hCoV-19/Australia/VIC130/2020	EPI_ISL_419823	43911	Oceania / Australia / Victoria	Human	Original			Illumina NextSeq 550	ARTIC V1 amplicons, Nextera XT library, minimap2 v2.17, ivar v1.1, samtools v1.10
hCoV-19/Australia/VIC131/2020	EPI_ISL_419824	43911	Oceania / Australia / Victoria	Human	Original			Illumina NextSeq 550	ARTIC V1 amplicons, Nextera XT library, minimap2 v2.17, ivar v1.1, samtools v1.10
hCoV-19/Australia/VIC132/2020	EPI_ISL_419825	43912	Oceania / Australia / Victoria	Human	Original			Illumina NextSeq 550	ARTIC V1 amplicons, Nextera XT library, minimap2 v2.17, ivar v1.1, samtools v1.10	Gap of 3 nucleotides when compared to the reference sequence.	info
hCoV-19/Australia/VIC51/2020	EPI_ISL_419826	43902	Oceania / Australia / Victoria	Human	Original			Illumina iSeq	ARTIC V1 amplicons, Nextera XT library, minimap2 v2.17, ivar v1.1, samtools v1.10
hCoV-19/Australia/VIC134/2020	EPI_ISL_419827	43912	Oceania / Australia / Victoria	Human	Original			Illumina iSeq	ARTIC V1 amplicons, Nextera XT library, minimap2 v2.17, ivar v1.1, samtools v1.10
hCoV-19/England/20132051702/2020	EPI_ISL_420502	43912	Europe / United Kingdom / England	Human	Original			Illumina NextSeq	PHE pipeline (BWA-SAMtools-Quasibam)	Long stretches of NNNs (9.85% of overall sequence).	lowco
hCoV-19/England/20132072802/2020	EPI_ISL_420508	43913	Europe / United Kingdom / England	Human	Original			Illumina NextSeq	PHE pipeline (BWA-SAMtools-Quasibam)
hCoV-19/Australia/WA01/2020	EPI_ISL_420531	43904	Oceania / Australia	Human	Original			Illumina	Geneious
hCoV-19/Australia/WA02/2020	EPI_ISL_420532	43903	Oceania / Australia / Western Australia / Perth	Human	Original				Geneious Prime
hCoV-19/Australia/WA03/2020	EPI_ISL_420533	43904	Oceania / Australia / Western Australia / Perth	Human	Original			Illumina Miseq	Geneious Prime
hCoV-19/Australia/WA06/2020	EPI_ISL_420534	43894	Oceania / Australia / Western Australia / Perth	Human	Vero			Illumina Miseq	Geneious Prime
hCoV-19/Australia/WA04/2020	EPI_ISL_420536	43905	Oceania / Australia / Western Australia / Perth	Human	Original			Illumina Miseq	Geneious Prime
hCoV-19/Australia/WA07/2020	EPI_ISL_420537	43903	Oceania / Australia / Western Australia / Perth	Human	Original			Illumina Miseq	Geneious Prime
hCoV-19/Australia/WA09/2020	EPI_ISL_420538	43904	Oceania / Australia / Western Australia / Perth	Human	Original			Illumina Miseq	Geneious Prime
hCoV-19/Australia/WA10/2020	EPI_ISL_420539	43904	Oceania / Australia / Western Australia / Perth	Human	Original			Illumina Miseq	Geneious Prime
hCoV-19/Estonia/ChVir2148/2020	EPI_ISL_420540	43891	Europe / Estonia	Human	Original			Illumina NovaSeq	bowtie2
hCoV-19/Slovenia/808/2020	EPI_ISL_420541	43895	Europe / Slovenia	Human	Vero	Oro-pharyngeal swab		Illumina Miseq	SPAdes 3.14
hCoV-19/India/763/2020	EPI_ISL_420543	43893	Asia / India	Human	Original (Clinical sample)	Nasal swab		Illumina Miniseq	CLC Genomics Workbench 11.0
hCoV-19/India/2020763/2020	EPI_ISL_420544	2020	Asia / India	Human	Vero CCL81 isolate P1		PID-3	Illumina Miniseq	CLC Genomics Workbench 11.0
hCoV-19/India/770/2020	EPI_ISL_420545	43893	Asia / India	Human	Original (Clinical sample)	Nasal swab		Illumina Miniseq	CLC Genomics Workbench 11.0
hCoV-19/India/2020770/2020	EPI_ISL_420546	2020	Asia / India	Human	Vero CCL81 isolate P1		PID-3	Illumina Miniseq	CLC Genomics Workbench 11.0
hCoV-19/India/772/2020	EPI_ISL_420547	43893	Asia / India	Human	Original (Clinical sample)	Nasal swab		Illumina Miniseq	CLC Genomics Workbench 11.0
hCoV-19/India/2020772/2020	EPI_ISL_420548	2020	Asia / India	Human	Vero CCL81 isolate P1		PID-3	Illumina Miniseq	CLC Genomics Workbench 11.0
hCoV-19/India/773/2020	EPI_ISL_420549	43893	Asia / India	Human	Original (Clinical sample)	Nasal swab		Illumina Miniseq	CLC Genomics Workbench 11.0
hCoV-19/India/2020773/2020	EPI_ISL_420550	2020	Asia / India	Human	Vero CCL81 isolate P1		PID-3	Illumina Miniseq	CLC Genomics Workbench 11.0
hCoV-19/India/777/2020	EPI_ISL_420551	43893	Asia / India	Human	Original (Clinical sample)	Nasal swab		Illumina Miniseq	CLC Genomics Workbench 11.0
hCoV-19/India/2020777/2020	EPI_ISL_420552	2020	Asia / India	Human	Vero CCL81 isolate P1		PID-3	Illumina Miniseq	CLC Genomics Workbench 11.0
hCoV-19/India/781/2020	EPI_ISL_420553	43893	Asia / India	Human	Original (Clinical sample)	Nasal swab		Illumina Miniseq	CLC Genomics Workbench 11.0
hCoV-19/India/2020781/2020	EPI_ISL_420554	2020	Asia / India	Human	Vero CCL81 isolate P1		PID-3	Illumina Miniseq	CLC Genomics Workbench 11.0
hCoV-19/India/c32/2020	EPI_ISL_420555	43893	Asia / India	Human	Original (Clinical sample)	Nasal swab		Illumina Miniseq	CLC Genomics Workbench 11.0
hCoV-19/India/2020c32/2020	EPI_ISL_420556	2020	Asia / India	Human	Vero CCL81 isolate P1		PID-3	Illumina Miniseq	CLC Genomics Workbench 11.0
hCoV-19/Italy/TE5166/2020	EPI_ISL_420563	43908	Europe / Italy / Teramo	Human	Original			unknown
hCoV-19/Italy/TE5472/2020	EPI_ISL_420564	43909	Europe / Italy / Castel di Sangro	Human	Original
hCoV-19/Italy/TE5476/2020	EPI_ISL_420565	43909	Europe / Italy / Abruzzo / Teramo	Human	Original
hCoV-19/Italy/TE5512/2020	EPI_ISL_420566	43909	Europe / Italy / Abruzzo	Human	Original
hCoV-19/Italy/TE5780/2020	EPI_ISL_420567	43911	Europe / Italy / Abruzzo / L'Aquila	Human	Original
hCoV-19/Italy/6193/2020	EPI_ISL_420568	43913	Europe / Italy / Abruzzo	Human	Original
hCoV-19/Italy/TE6195/2020	EPI_ISL_420569	43913	Europe / Italy / Abruzzo	Human	Original
hCoV-19/USA/NY-NYUMC55/2020	EPI_ISL_420570	43907	North America / USA / New York / Nassau County	Human	Original			Targeted capture, Illumina Novaseq	bwa/0.7.17, mapped to NC_045512v2, bases <30x masked
hCoV-19/USA/NY-NYUMC56/2020	EPI_ISL_420571	43908	North America / USA / New York / Nassau County	Human	Original			Targeted capture, Illumina Novaseq	bwa/0.7.17, mapped to NC_045512v2, bases <30x masked
hCoV-19/USA/NY-NYUMC57/2020	EPI_ISL_420572	43907	North America / USA / New York / Nassau County	Human	Original			Targeted capture, Illumina Novaseq	bwa/0.7.17, mapped to NC_045512v2, bases <30x masked
hCoV-19/USA/NY-NYUMC58/2020	EPI_ISL_420573	43908	North America / USA / New York / Manhattan	Human	Original			Targeted capture, Illumina Novaseq	bwa/0.7.17, mapped to NC_045512v2, bases <30x masked	Gap of 9 nucleotides when compared to the reference sequence.	info
hCoV-19/USA/NY-NYUMC60/2020	EPI_ISL_420575	43908	North America / USA / New York / Nassau County	Human	Original			Targeted capture, Illumina Novaseq	bwa/0.7.17, mapped to NC_045512v2, bases <30x masked
hCoV-19/USA/NY-NYUMC61/2020	EPI_ISL_420576	43908	North America / USA / New York	Human	Original			Targeted capture, Illumina Novaseq	bwa/0.7.17, mapped to NC_045512v2, bases <30x masked
hCoV-19/USA/NY-NYUMC62/2020	EPI_ISL_420577	43908	North America / USA / New York / Manhattan	Human	Original			Targeted capture, Illumina Novaseq	bwa/0.7.17, mapped to NC_045512v2, bases <30x masked
hCoV-19/USA/NY-NYUMC63/2020	EPI_ISL_420578	43908	North America / USA / New York / Manhattan	Human	Original			Targeted capture, Illumina Novaseq	bwa/0.7.17, mapped to NC_045512v2, bases <30x masked
hCoV-19/USA/NY-NYUMC64/2020	EPI_ISL_420579	43908	North America / USA / New York / Manhattan	Human	Original			Targeted capture, Illumina Novaseq	bwa/0.7.17, mapped to NC_045512v2, bases <30x masked
hCoV-19/USA/NY-NYUMC65/2020	EPI_ISL_420580	43908	North America / USA / New York / Manhattan	Human	Original			Targeted capture, Illumina Novaseq	bwa/0.7.17, mapped to NC_045512v2, bases <6x masked
hCoV-19/USA/NY-NYUMC66/2020	EPI_ISL_420581	43908	North America / USA / New York / Manhattan	Human	Original			Targeted capture, Illumina Novaseq	bwa/0.7.17, mapped to NC_045512v2, bases <30x masked
hCoV-19/Italy/TE6222/2020	EPI_ISL_420583	43913	Europe / Italy / Abruzzo	Human	Original
hCoV-19/USA/NY-NYUMC69/2020	EPI_ISL_420585	43908	North America / USA / New York / Manhattan	Human	Original			Targeted capture, Illumina Novaseq	bwa/0.7.17, mapped to NC_045512v2, bases <30x masked
hCoV-19/USA/NY-NYUMC70/2020	EPI_ISL_420586	43909	North America / USA / New York / Brooklyn	Human	Original			Targeted capture, Illumina Novaseq	bwa/0.7.17, mapped to NC_045512v2, bases <6x masked
hCoV-19/USA/NY-NYUMC71/2020	EPI_ISL_420587	43908	North America / USA / New York / Manhattan	Human	Original			Targeted capture, Illumina Novaseq	bwa/0.7.17, mapped to NC_045512v2, bases <30x masked
hCoV-19/USA/NY-NYUMC72/2020	EPI_ISL_420588	43908	North America / USA / New York / Manhattan	Human	Original			Targeted capture, Illumina Novaseq	bwa/0.7.17, mapped to NC_045512v2, bases <30x masked
hCoV-19/USA/NY-NYUMC73/2020	EPI_ISL_420589	43908	North America / USA / New York / Manhattan	Human	Original			Targeted capture, Illumina Novaseq	bwa/0.7.17, mapped to NC_045512v2, bases <30x masked
hCoV-19/USA/NY-NYUMC74/2020	EPI_ISL_420590	43908	North America / USA / New York / Nassau County	Human	Original			Targeted capture, Illumina Novaseq	bwa/0.7.17, mapped to NC_045512v2, bases <30x masked
hCoV-19/USA/NY-NYUMC75/2020	EPI_ISL_420591	43908	North America / USA / New York / Manhattan	Human	Original			Targeted capture, Illumina Novaseq	bwa/0.7.17, mapped to NC_045512v2, bases <30x masked
hCoV-19/Argentina/C3013/2020	EPI_ISL_420598	43912	South America / Argentina	Human	Original	naso-pharyngeal swab		unknown	unknown
hCoV-19/Argentina/C1374/2020	EPI_ISL_420599	43908	South America / Argentina	Human	Original	naso-pharyngeal swab		Illumina MiSeq
hCoV-19/Korea/BA-ACH_2718/2020	EPI_ISL_420800	43890	Asia / Korea	Human	Original	Nasopharyngeal swab		Illumina Miseq, Sanger	bowtie2 2.3.3.1, bcftools 1.9, Sequencher 5.4.6
hCoV-19/Korea/BA-ACH_2719/2020	EPI_ISL_420801	43890	Asia / Korea	Human	Original	Nasopharyngeal swab		Illumina Miseq, Sanger	bowtie2 2.3.3.1, bcftools 1.9, Sequencher 5.4.6
hCoV-19/USA/UT-089/2020	EPI_ISL_420803	43902	North America / USA / Utah	Human	Original			Illumina Miseq	BWA + Ivar 1.2	Stretches of NNNs (1.00% of overall sequence).
hCoV-19/USA/UT-090/2020	EPI_ISL_420804	43904	North America / USA / Utah	Human	Original			Illumina Miseq	BWA + Ivar 1.2	Stretches of NNNs (2.53% of overall sequence).
hCoV-19/USA/UT-0159/2020	EPI_ISL_420805	43904	North America / USA / Utah	Human	Original			Illumina Miseq	BWA + Ivar 1.2	Stretches of NNNs (1.71% of overall sequence).
hCoV-19/USA/UT-0284/2020	EPI_ISL_420806	43904	North America / USA / Utah	Human	Original			Illumina Miseq	BWA + Ivar 1.2	Stretches of NNNs (1.81% of overall sequence).
hCoV-19/USA/UT-0287/2020	EPI_ISL_420807	43913	North America / USA / Utah	Human	Original			Illumina Miseq	BWA + Ivar 1.2	Stretches of NNNs (1.24% of overall sequence).
hCoV-19/England/201380276/2020	EPI_ISL_421826	43913	Europe / United Kingdom / England	Human	Original			Illumina NextSeq	PHE pipeline (BWA-SAMtools-Quasibam)
hCoV-19/England/201380280/2020	EPI_ISL_421828	43913	Europe / United Kingdom / England	Human	Original			Illumina NextSeq	PHE pipeline (BWA-SAMtools-Quasibam)
hCoV-19/England/201380283/2020	EPI_ISL_421831	43913	Europe / United Kingdom / England	Human	Original			Illumina NextSeq	PHE pipeline (BWA-SAMtools-Quasibam)
hCoV-19/England/20138086904/2020	EPI_ISL_421842	43913	Europe / United Kingdom / England	Human	Original			Illumina NextSeq	PHE pipeline (BWA-SAMtools-Quasibam)
hCoV-19/USA/WA-UW-1420/2020	EPI_ISL_423000	43908	North America / USA / Washington	Human	Original
hCoV-19/USA/WA-UW-1567/2020	EPI_ISL_423001	43909	North America / USA / Washington	Human	Original
hCoV-19/USA/WA-UW-1593/2020	EPI_ISL_423002	43909	North America / USA / Washington	Human	Original
hCoV-19/USA/WA-UW-1583/2020	EPI_ISL_423003	43909	North America / USA / Washington	Human	Original
hCoV-19/USA/WA-UW-1581/2020	EPI_ISL_423004	43909	North America / USA / Washington	Human	Original
hCoV-19/USA/WA-UW-1603/2020	EPI_ISL_423005	43909	North America / USA / Washington	Human	Original
hCoV-19/USA/WA-UW-1611/2020	EPI_ISL_423006	43909	North America / USA / Washington	Human	Original
hCoV-19/USA/WA-UW-1448/2020	EPI_ISL_423007	43909	North America / USA / Washington	Human	Original
hCoV-19/USA/WA-UW-1426/2020	EPI_ISL_423008	43908	North America / USA / Washington	Human	Original
hCoV-19/USA/WA-UW-1446/2020	EPI_ISL_423010	43908	North America / USA / Washington	Human	Original
hCoV-19/USA/WA-UW-1561/2020	EPI_ISL_423011	43909	North America / USA / Washington	Human	Original
hCoV-19/USA/WA-UW-1588/2020	EPI_ISL_423012	43909	North America / USA / Washington	Human	Original
hCoV-19/USA/WA-UW-1586/2020	EPI_ISL_423013	43909	North America / USA / Washington	Human	Original
hCoV-19/USA/WA-UW-1587/2020	EPI_ISL_423014	43909	North America / USA / Washington	Human	Original
hCoV-19/USA/WA-UW-1552/2020	EPI_ISL_423015	43909	North America / USA / Washington	Human	Original
hCoV-19/USA/WA-UW-1578/2020	EPI_ISL_423016	43909	North America / USA / Washington	Human	Original
hCoV-19/USA/WA-UW-1591/2020	EPI_ISL_423017	43909	North America / USA / Washington	Human	Original
hCoV-19/USA/WA-UW-1576/2020	EPI_ISL_423018	43909	North America / USA / Washington	Human	Original
hCoV-19/USA/WA-UW-1574/2020	EPI_ISL_423019	43909	North America / USA / Washington	Human	Original
hCoV-19/USA/WA-UW-1570/2020	EPI_ISL_423020	43909	North America / USA / Washington	Human	Original
hCoV-19/USA/WA-UW-1569/2020	EPI_ISL_423021	43909	North America / USA / Washington	Human	Original
hCoV-19/USA/WA-UW-1562/2020	EPI_ISL_423022	43909	North America / USA / Washington	Human	Original
hCoV-19/USA/UN-UW-1449/2020	EPI_ISL_423023	43891	North America / USA	Human	Original
hCoV-19/USA/WA-UW-1435/2020	EPI_ISL_423024	43907	North America / USA / Washington	Human	Original
hCoV-19/USA/WA-UW-1441/2020	EPI_ISL_423025	43908	North America / USA / Washington	Human	Original
hCoV-19/USA/WA-UW-1440/2020	EPI_ISL_423026	43908	North America / USA / Washington	Human	Original
hCoV-19/USA/WA-UW-1471/2020	EPI_ISL_423029	43908	North America / USA / Washington	Human	Original
hCoV-19/USA/WA-UW-1433/2020	EPI_ISL_423030	43908	North America / USA / Washington	Human	Original
hCoV-19/USA/WA-UW-1425/2020	EPI_ISL_423031	43908	North America / USA / Washington	Human	Original
hCoV-19/USA/WA-UW-1608/2020	EPI_ISL_423032	43908	North America / USA / Washington	Human	Original
hCoV-19/USA/WA-UW-1599/2020	EPI_ISL_423033	43908	North America / USA / Washington	Human	Original
hCoV-19/Thailand/Bangkok-0017/2020	EPI_ISL_423039	43911	Asia / Thailand / Bangkok	Human	Original			Illumina Miseq, 2 x 250bp paired end reads, ARTIC v2, Kapa ligation prep	Mapping with bwa v0.7.17, consensus calls from Ivar v1.1
hCoV-19/Thailand/Bangkok-0019/2020	EPI_ISL_423040	43910	Asia / Thailand / Bangkok	Human	Original			Illumina Miseq, 2 x 250bp paired end reads, ARTIC v2, Kapa ligation prep	Mapping with bwa v0.7.17, consensus calls from Ivar v1.1
hCoV-19/Thailand/Bangkok-0020/2020	EPI_ISL_423041	43911	Asia / Thailand / Bangkok	Human	Original			Illumina Miseq, 2 x 250bp paired end reads, ARTIC v2, Kapa ligation prep	Mapping with bwa v0.7.17, consensus calls from Ivar v1.1
hCoV-19/Thailand/Bangkok-0022/2020	EPI_ISL_423043	43908	Asia / Thailand / Bangkok	Human	Original			Illumina Miseq, 2 x 250bp paired end reads, ARTIC v2, Kapa ligation prep	Mapping with bwa v0.7.17, consensus calls from Ivar v1.1
hCoV-19/England/20134001704/2020	EPI_ISL_423050	43909	Europe / United Kingdom / England	Human	Original			Illumina NextSeq	PHE pipeline (BWA-SAMtools-Quasibam)	Long stretches of NNNs (6.88% of overall sequence).	lowco
hCoV-19/England/20134001904/2020	EPI_ISL_423052	43909	Europe / United Kingdom / England	Human	Original			Illumina NextSeq	PHE pipeline (BWA-SAMtools-Quasibam)
hCoV-19/England/20134002104/2020	EPI_ISL_423053	43908	Europe / United Kingdom / England	Human	Original			Illumina NextSeq	PHE pipeline (BWA-SAMtools-Quasibam)
hCoV-19/England/20134003004/2020	EPI_ISL_423055	43909	Europe / United Kingdom / England	Human	Original			Illumina NextSeq	PHE pipeline (BWA-SAMtools-Quasibam)
hCoV-19/England/20134003204/2020	EPI_ISL_423057	43913	Europe / United Kingdom / England	Human	Original			Illumina NextSeq	PHE pipeline (BWA-SAMtools-Quasibam)
hCoV-19/England/20134004304/2020	EPI_ISL_423062	43913	Europe / United Kingdom / England	Human	Original			Illumina NextSeq	PHE pipeline (BWA-SAMtools-Quasibam)	Long stretches of NNNs (5.54% of overall sequence).	lowco
hCoV-19/England/20134005304/2020	EPI_ISL_423068	43913	Europe / United Kingdom / England	Human	Original			Illumina NextSeq	PHE pipeline (BWA-SAMtools-Quasibam)
hCoV-19/England/20134006604/2020	EPI_ISL_423071	43913	Europe / United Kingdom / England	Human	Original			Illumina NextSeq	PHE pipeline (BWA-SAMtools-Quasibam)
hCoV-19/England/20134007204/2020	EPI_ISL_423075	43913	Europe / United Kingdom / England	Human	Original			Illumina NextSeq	PHE pipeline (BWA-SAMtools-Quasibam)
hCoV-19/England/20134015902/2020	EPI_ISL_423087	43913	Europe / United Kingdom / England	Human	Original			Illumina NextSeq	PHE pipeline (BWA-SAMtools-Quasibam)
hCoV-19/England/20129016004/2020	EPI_ISL_424000	43911	Europe / United Kingdom / England	Human	Original			Illumina NextSeq	PHE pipeline (BWA-SAMtools-Quasibam)	Long stretches of NNNs (5.66% of overall sequence).	lowco
hCoV-19/England/20129016104/2020	EPI_ISL_424001	43909	Europe / United Kingdom / England	Human	Original			Illumina NextSeq	PHE pipeline (BWA-SAMtools-Quasibam)
hCoV-19/England/20129017104/2020	EPI_ISL_424003	43910	Europe / United Kingdom / England	Human	Original			Illumina NextSeq	PHE pipeline (BWA-SAMtools-Quasibam)
hCoV-19/England/20129018604/2020	EPI_ISL_424006	43910	Europe / United Kingdom / England	Human	Original			Illumina NextSeq	PHE pipeline (BWA-SAMtools-Quasibam)
hCoV-19/England/20129018904/2020	EPI_ISL_424007	43910	Europe / United Kingdom / England	Human	Original			Illumina NextSeq	PHE pipeline (BWA-SAMtools-Quasibam)
hCoV-19/England/20129020004/2020	EPI_ISL_424009	43910	Europe / United Kingdom / England	Human	Original			Illumina NextSeq	PHE pipeline (BWA-SAMtools-Quasibam)
hCoV-19/England/20129020304/2020	EPI_ISL_424010	43910	Europe / United Kingdom / England	Human	Original			Illumina NextSeq	PHE pipeline (BWA-SAMtools-Quasibam)
hCoV-19/England/20129020604/2020	EPI_ISL_424012	43910	Europe / United Kingdom / England	Human	Original			Illumina NextSeq	PHE pipeline (BWA-SAMtools-Quasibam)
hCoV-19/England/20129023104/2020	EPI_ISL_424015	43909	Europe / United Kingdom / England	Human	Original			Illumina NextSeq	PHE pipeline (BWA-SAMtools-Quasibam)
hCoV-19/England/20129025404/2020	EPI_ISL_424017	43902	Europe / United Kingdom / England	Human	Original			Illumina NextSeq	PHE pipeline (BWA-SAMtools-Quasibam)	Gap of 3 nucleotides when compared to the reference sequence.	info
hCoV-19/England/20129025506/2020	EPI_ISL_424018	43902	Europe / United Kingdom / England	Human	Original			Illumina NextSeq	PHE pipeline (BWA-SAMtools-Quasibam)	Long stretches of NNNs (11.68% of overall sequence).	lowco
hCoV-19/England/20129031804/2020	EPI_ISL_424019	43909	Europe / United Kingdom / England	Human	Original			Illumina NextSeq	PHE pipeline (BWA-SAMtools-Quasibam)
hCoV-19/England/20129032404/2020	EPI_ISL_424021	43910	Europe / United Kingdom / England	Human	Original			Illumina NextSeq	PHE pipeline (BWA-SAMtools-Quasibam)
hCoV-19/England/20129033804/2020	EPI_ISL_424024	43910	Europe / United Kingdom / England	Human	Original			Illumina NextSeq	PHE pipeline (BWA-SAMtools-Quasibam)
hCoV-19/England/20129033904/2020	EPI_ISL_424025	43910	Europe / United Kingdom / England	Human	Original			Illumina NextSeq	PHE pipeline (BWA-SAMtools-Quasibam)
hCoV-19/England/20129034704/2020	EPI_ISL_424027	43911	Europe / United Kingdom / England	Human	Original			Illumina NextSeq	PHE pipeline (BWA-SAMtools-Quasibam)	Long stretches of NNNs (5.24% of overall sequence).	lowco
hCoV-19/England/20129035304/2020	EPI_ISL_424028	43911	Europe / United Kingdom / England	Human	Original			Illumina NextSeq	PHE pipeline (BWA-SAMtools-Quasibam)
hCoV-19/England/20129035404/2020	EPI_ISL_424029	43910	Europe / United Kingdom / England	Human	Original			Illumina NextSeq	PHE pipeline (BWA-SAMtools-Quasibam)
hCoV-19/England/20129035804/2020	EPI_ISL_424031	43910	Europe / United Kingdom / England	Human	Original			Illumina NextSeq	PHE pipeline (BWA-SAMtools-Quasibam)
hCoV-19/England/20129036004/2020	EPI_ISL_424032	43910	Europe / United Kingdom / England	Human	Original			Illumina NextSeq	PHE pipeline (BWA-SAMtools-Quasibam)
hCoV-19/England/20129036404/2020	EPI_ISL_424034	43910	Europe / United Kingdom / England	Human	Original			Illumina NextSeq	PHE pipeline (BWA-SAMtools-Quasibam)
hCoV-19/England/20129036504/2020	EPI_ISL_424035	43910	Europe / United Kingdom / England	Human	Original			Illumina NextSeq	PHE pipeline (BWA-SAMtools-Quasibam)
hCoV-19/England/20129037204/2020	EPI_ISL_424037	43910	Europe / United Kingdom / England	Human	Original			Illumina NextSeq	PHE pipeline (BWA-SAMtools-Quasibam)
hCoV-19/England/20129037304/2020	EPI_ISL_424038	43910	Europe / United Kingdom / England	Human	Original			Illumina NextSeq	PHE pipeline (BWA-SAMtools-Quasibam)
hCoV-19/England/20129042806/2020	EPI_ISL_424045	43901	Europe / United Kingdom / England	Human	Original			Illumina NextSeq	PHE pipeline (BWA-SAMtools-Quasibam)	Long stretches of NNNs (11.87% of overall sequence).	lowco
hCoV-19/England/20129047706/2020	EPI_ISL_424049	43903	Europe / United Kingdom / England	Human	Original			Illumina NextSeq	PHE pipeline (BWA-SAMtools-Quasibam)	Long stretches of NNNs (11.69% of overall sequence).	lowco
hCoV-19/England/20129054906/2020	EPI_ISL_424051	43873	Europe / United Kingdom / England	Human	Original			Illumina NextSeq	PHE pipeline (BWA-SAMtools-Quasibam)	Long stretches of NNNs (16.78% of overall sequence).	lowco
hCoV-19/England/20129056804/2020	EPI_ISL_424052	43911	Europe / United Kingdom / England	Human	Original			Illumina NextSeq	PHE pipeline (BWA-SAMtools-Quasibam)	Gap of 3 nucleotides when compared to the reference sequence.	info
hCoV-19/England/20129059204/2020	EPI_ISL_424054	43899	Europe / United Kingdom / England	Human	Original			Illumina NextSeq	PHE pipeline (BWA-SAMtools-Quasibam)
hCoV-19/England/20129063804/2020	EPI_ISL_424062	43901	Europe / United Kingdom / England	Human	Original			Illumina NextSeq	PHE pipeline (BWA-SAMtools-Quasibam)	Gap of 3 nucleotides when compared to the reference sequence.	info
hCoV-19/England/20129085704/2020	EPI_ISL_424076	43911	Europe / United Kingdom / England	Human	Original			Illumina NextSeq	PHE pipeline (BWA-SAMtools-Quasibam)
hCoV-19/England/20129089504/2020	EPI_ISL_424078	43901	Europe / United Kingdom / England	Human	Original			Illumina NextSeq	PHE pipeline (BWA-SAMtools-Quasibam)
hCoV-19/England/20129089602/2020	EPI_ISL_424079	43901	Europe / United Kingdom / England	Human	Original			Illumina NextSeq	PHE pipeline (BWA-SAMtools-Quasibam)	Long stretches of NNNs (7.74% of overall sequence).	lowco
hCoV-19/England/20129091804/2020	EPI_ISL_424080	43901	Europe / United Kingdom / England	Human	Original			Illumina NextSeq	PHE pipeline (BWA-SAMtools-Quasibam)	Long stretches of NNNs (6.45% of overall sequence).	lowco
hCoV-19/England/20129096604/2020	EPI_ISL_424082	43901	Europe / United Kingdom / England	Human	Original			Illumina NextSeq	PHE pipeline (BWA-SAMtools-Quasibam)
hCoV-19/England/20129096804/2020	EPI_ISL_424084	43901	Europe / United Kingdom / England	Human	Original			Illumina NextSeq	PHE pipeline (BWA-SAMtools-Quasibam)
hCoV-19/England/20129099904/2020	EPI_ISL_424087	43911	Europe / United Kingdom / England	Human	Original			Illumina NextSeq	PHE pipeline (BWA-SAMtools-Quasibam)	Long stretches of NNNs (15.57% of overall sequence).	lowco
hCoV-19/England/20129100204/2020	EPI_ISL_424088	43903	Europe / United Kingdom / England	Human	Original			Illumina NextSeq	PHE pipeline (BWA-SAMtools-Quasibam)	Long stretches of NNNs (5.65% of overall sequence).	lowco
hCoV-19/USA/WA-UW-1879/2020	EPI_ISL_424300	43911	North America / USA / Washington	Human	Original			unknown	unknown
hCoV-19/USA/WA-UW-1874/2020	EPI_ISL_424306	43913	North America / USA / Washington	Human	Original			unknown	unknown
hCoV-19/USA/OR-UW-1885/2020	EPI_ISL_424307	43913	North America / USA / Oregon	Human	Original			unknown	unknown	Insertion of 5 nucleotides when compared to the reference sequence.	info
hCoV-19/USA/OR-UW-1887/2020	EPI_ISL_424308	43912	North America / USA / Oregon	Human	Original			unknown	unknown
hCoV-19/USA/WA-UW-1888/2020	EPI_ISL_424310	43913	North America / USA / Washington	Human	Original			unknown	unknown
hCoV-19/USA/ID-UW-1957/2020	EPI_ISL_424315	43910	North America / USA / Idaho	Human	Original			unknown	unknown
hCoV-19/USA/ID-UW-1938/2020	EPI_ISL_424318	43912	North America / USA / Idaho	Human	Original			unknown	unknown	Gap of 9 nucleotides when compared to the reference sequence.	info
hCoV-19/USA/ID-UW-1935/2020	EPI_ISL_424319	43912	North America / USA / Idaho	Human	Original			unknown	unknown
hCoV-19/USA/ID-UW-1925/2020	EPI_ISL_424321	43910	North America / USA / Idaho	Human	Original			unknown	unknown
hCoV-19/USA/ID-UW-1934/2020	EPI_ISL_424322	43910	North America / USA / Idaho	Human	Original			unknown	unknown
hCoV-19/USA/WA-UW-1968/2020	EPI_ISL_424326	43910	North America / USA / Washington	Human	Original			unknown	unknown
hCoV-19/USA/WA-UW-1947/2020	EPI_ISL_424327	43913	North America / USA / Washington	Human	Original			unknown	unknown
hCoV-19/USA/WA-UW-1865/2020	EPI_ISL_424330	43913	North America / USA / Washington	Human	Original			unknown	unknown
hCoV-19/USA/WA-UW-1907/2020	EPI_ISL_424331	43912	North America / USA / Washington	Human	Original			unknown	unknown
hCoV-19/USA/WA-UW-1917/2020	EPI_ISL_424332	43912	North America / USA / Washington	Human	Original			unknown	unknown
hCoV-19/Italy/INMI8/2020	EPI_ISL_424342	43897	Europe / Italy / Rome	Human	Original	Nasopharyngeal swab	unknown	Ion Torrent	SPAdes v3.11.1 + Trinity v2.8.4
hCoV-19/Italy/INMI9/2020	EPI_ISL_424343	43913	Europe / Italy / Rome	Human	Original	Broncho-alveolar lavage	unknown	Ion Torrent	SPAdes v3.11.1 + Trinity v2.8.4
hCoV-19/Italy/INMI10/2020	EPI_ISL_424344	43894	Europe / Italy / Rome	Human	Original	Broncho-alveolar lavage	unknown	Ion Torrent	SPAdes v3.11.1 + Trinity v2.8.4
hCoV-19/Mexico/CDMX-INER_01/2020	EPI_ISL_424345	43902	North America / Mexico / Mexico City	Human	Original	Naso-pharyngeal swab		Illumina Nextseq
hCoV-19/USA/AK-PHL037/2020	EPI_ISL_424346	43911	North America / USA / Alaska / Southeast	Human	Original	Nasopharyngeal swab		Illumina Miseq
hCoV-19/Fuyang/FY002/2020	EPI_ISL_424352	43900	Asia / China / Anhui / Fuyang	Human	unknown	Anal swab		Nanopore	ARTIC pipeline v. v1.1.0 (Assembly name - ARTIC-nCoV-bioinformaticsSOP)
hCoV-19/Beijing/Wuhan_IME-BJ01/2020	EPI_ISL_424355	43854	Asia / China / Beijing	Human	unknown	Throat swab		Ion Torrent X5Plus	CLC Genomic Workbench v. V9.0 (Assembly Name - IME-BJ01)
hCoV-19/Beijing/Wuhan_IME-BJ02/2020	EPI_ISL_424356	43855	Asia / China / Beijing	Human	unknown	Throat swab		Ion Torrent X5Plus	CLC Genomic Workbench v. V9.0 (Assembly Name - IME-BJ02)
hCoV-19/Beijing/Wuhan_IME-BJ03/2020	EPI_ISL_424357	43858	Asia / China / Beijing	Human	unknown	Throat swab		Ion Torrent X5Plus	CLC Genomic Workbench v. V9.0 (Assembly Name - IME-BJ03)
hCoV-19/Beijing/Wuhan_IME-BJ04/2020	EPI_ISL_424358	43858	Asia / China / Beijing	Human	unknown	Throat swab		Ion Torrent X5Plus	CLC Genomic Workbench v. V9.0 (Assembly Name - IME-BJ04)
hCoV-19/Beijing/Wuhan_IME-BJ07/2020	EPI_ISL_424360	43859	Asia / China / Beijing	Human	unknown	Throat swab		Ion Torrent X5Plus	CLC Genomic Workbench v. V9.0 (Assembly Name - IME-BJ07)
hCoV-19/India/1063/2020	EPI_ISL_424361	43900	Asia / India	Human	Original (Clinical sample)	Throat swab Nasal swab		Illumina Miniseq	CLC Genomics Workbench 11.0
hCoV-19/India/1135/2020	EPI_ISL_424362	43900	Asia / India	Human	Original (Clinical sample)	Throat swab Nasal swab		Illumina Miniseq	CLC Genomics Workbench 11.0
hCoV-19/India/1652/2020	EPI_ISL_424363	43902	Asia / India	Human	Original (Clinical sample)	Throat swab Nasal swab		Illumina Miniseq	CLC Genomics Workbench 11.0
hCoV-19/India/3118/2020	EPI_ISL_424364	43907	Asia / India	Human	Original (Clinical sample)	Mixture of Throat swab Nasal swab		Illumina Miniseq	CLC Genomics Workbench 11.0
hCoV-19/India/3239/2020	EPI_ISL_424365	43907	Asia / India	Human	Original (Clinical sample)	Mixture of Throat swab and Nasal swab		Illumina Miniseq	CLC Genomics Workbench 11.0
hCoV-19/Turkey/ERAGEM-001/2020	EPI_ISL_424366	43907	Europe / Turkey / Kayseri	Human	Passage 4 in Vero E6 cells	Oro-pharyngeal swab		Illumina NextSeq 550	Burrows-Wheeler Aligner v.0.7.17-r1188
hCoV-19/Iceland/343/2020	EPI_ISL_424367	43891	Europe / Iceland / Reykjavik	Human	Original			Illumina Miseq	Mpileup
hCoV-19/Iceland/344/2020	EPI_ISL_424368	43891	Europe / Iceland / Reykjavik	Human	Original			Illumina Miseq	Mpileup
hCoV-19/Iceland/345/2020	EPI_ISL_424369	43891	Europe / Iceland / Reykjavik	Human	Original			Illumina Miseq	Mpileup
hCoV-19/Iceland/346/2020	EPI_ISL_424370	43891	Europe / Iceland / Reykjavik	Human	Original			Illumina Miseq	Mpileup
hCoV-19/Iceland/347/2020	EPI_ISL_424371	43891	Europe / Iceland / Reykjavik	Human	Original			Illumina Miseq	Mpileup
hCoV-19/Iceland/348/2020	EPI_ISL_424372	43891	Europe / Iceland / Reykjavik	Human	Original			Illumina Miseq	Mpileup	Long stretches of NNNs (18.81% of overall sequence). %UniqueMutations 0.61%.	lowco
hCoV-19/Iceland/350/2020	EPI_ISL_424374	43891	Europe / Iceland / Reykjavik	Human	Original			Illumina Miseq	Mpileup	Long stretches of NNNs (6.97% of overall sequence).	lowco
hCoV-19/Iceland/353/2020	EPI_ISL_424377	43908	Europe / Iceland / Reykjavik	Human	Original			Illumina Miseq	Mpileup
hCoV-19/Iceland/355/2020	EPI_ISL_424379	43909	Europe / Iceland / Reykjavik	Human	Original			Illumina Miseq	Mpileup	Gap of 3 nucleotides when compared to the reference sequence.	info
hCoV-19/Iceland/356/2020	EPI_ISL_424380	43909	Europe / Iceland / Reykjavik	Human	Original			Illumina Miseq	Mpileup
hCoV-19/Iceland/357/2020	EPI_ISL_424381	43909	Europe / Iceland / Reykjavik	Human	Original			Illumina Miseq	Mpileup
hCoV-19/Iceland/358/2020	EPI_ISL_424382	43909	Europe / Iceland / Reykjavik	Human	Original			Illumina Miseq	Mpileup
hCoV-19/Iceland/359/2020	EPI_ISL_424383	43909	Europe / Iceland / Reykjavik	Human	Original			Illumina Miseq	Mpileup
hCoV-19/Iceland/360/2020	EPI_ISL_424384	43909	Europe / Iceland / Reykjavik	Human	Original			Illumina Miseq	Mpileup
hCoV-19/Iceland/361/2020	EPI_ISL_424385	43909	Europe / Iceland / Reykjavik	Human	Original			Illumina Miseq	Mpileup
hCoV-19/Iceland/364/2020	EPI_ISL_424388	43909	Europe / Iceland / Reykjavik	Human	Original			Illumina Miseq	Mpileup
hCoV-19/Iceland/365/2020	EPI_ISL_424389	43909	Europe / Iceland / Reykjavik	Human	Original			Illumina Miseq	Mpileup
hCoV-19/Iceland/366/2020	EPI_ISL_424390	43909	Europe / Iceland / Reykjavik	Human	Original			Illumina Miseq	Mpileup
hCoV-19/Iceland/367/2020	EPI_ISL_424391	43909	Europe / Iceland / Reykjavik	Human	Original			Illumina Miseq	Mpileup
hCoV-19/Iceland/368/2020	EPI_ISL_424392	43909	Europe / Iceland / Reykjavik	Human	Original			Illumina Miseq	Mpileup
hCoV-19/Iceland/369/2020	EPI_ISL_424393	43909	Europe / Iceland / Reykjavik	Human	Original			Illumina Miseq	Mpileup
hCoV-19/Iceland/370/2020	EPI_ISL_424394	43909	Europe / Iceland / Reykjavik	Human	Original		Traveled from UK	Illumina Miseq	Mpileup
hCoV-19/Iceland/372/2020	EPI_ISL_424396	43909	Europe / Iceland / Reykjavik	Human	Original			Illumina Miseq	Mpileup
hCoV-19/Iceland/374/2020	EPI_ISL_424398	43909	Europe / Iceland / Reykjavik	Human	Original			Illumina Miseq	Mpileup
hCoV-19/Iceland/375/2020	EPI_ISL_424399	43909	Europe / Iceland / Reykjavik	Human	Original			Illumina Miseq	Mpileup
hCoV-19/England/CAMB-74614/2020	EPI_ISL_425316	43912	Europe / United Kingdom / England	Human	Original	unknown		OXFORD_NANOPORE MinION	unknown
hCoV-19/England/CAMB-74623/2020	EPI_ISL_425317	43912	Europe / United Kingdom / England	Human	Original	unknown		OXFORD_NANOPORE MinION	unknown
hCoV-19/England/CAMB-74641/2020	EPI_ISL_425318	43910	Europe / United Kingdom / England	Human	Original	unknown		OXFORD_NANOPORE MinION	unknown
hCoV-19/England/CAMB-74984/2020	EPI_ISL_425340	43910	Europe / United Kingdom / England	Human	Original	unknown		OXFORD_NANOPORE MinION	unknown	Long stretches of NNNs (9.35% of overall sequence).	lowco
hCoV-19/England/CAMB-749A2/2020	EPI_ISL_425341	43908	Europe / United Kingdom / England	Human	Original	unknown		OXFORD_NANOPORE MinION	unknown	Long stretches of NNNs (9.94% of overall sequence).	lowco
hCoV-19/England/CAMB-74A18/2020	EPI_ISL_425343	43908	Europe / United Kingdom / England	Human	Original	unknown		OXFORD_NANOPORE MinION	unknown	Long stretches of NNNs (5.90% of overall sequence).	lowco
hCoV-19/England/CAMB-74B42/2020	EPI_ISL_425348	43908	Europe / United Kingdom / England	Human	Original	unknown		OXFORD_NANOPORE MinION	unknown
hCoV-19/England/CAMB-74B60/2020	EPI_ISL_425350	43908	Europe / United Kingdom / England	Human	Original	unknown		OXFORD_NANOPORE MinION	unknown	Long stretches of NNNs (5.77% of overall sequence).	lowco
hCoV-19/England/CAMB-74BBB/2020	EPI_ISL_425353	43907	Europe / United Kingdom / England	Human	Original	unknown		OXFORD_NANOPORE MinION	unknown	Long stretches of NNNs (9.34% of overall sequence).	lowco
hCoV-19/England/CAMB-74BF7/2020	EPI_ISL_425355	43907	Europe / United Kingdom / England	Human	Original	unknown		OXFORD_NANOPORE MinION	unknown	Long stretches of NNNs (8.56% of overall sequence).	lowco
hCoV-19/England/CAMB-74C30/2020	EPI_ISL_425359	43907	Europe / United Kingdom / England	Human	Original	unknown		OXFORD_NANOPORE MinION	unknown
hCoV-19/England/CAMB-74C4F/2020	EPI_ISL_425360	43909	Europe / United Kingdom / England	Human	Original	unknown		OXFORD_NANOPORE MinION	unknown	Long stretches of NNNs (6.77% of overall sequence).	lowco
hCoV-19/England/CAMB-74C5E/2020	EPI_ISL_425361	43909	Europe / United Kingdom / England	Human	Original	unknown		OXFORD_NANOPORE MinION	unknown
hCoV-19/England/CAMB-74C8B/2020	EPI_ISL_425362	43907	Europe / United Kingdom / England	Human	Original	unknown		OXFORD_NANOPORE MinION	unknown
hCoV-19/England/CAMB-74CF4/2020	EPI_ISL_425366	43907	Europe / United Kingdom / England	Human	Original	unknown		OXFORD_NANOPORE MinION	unknown	Long stretches of NNNs (7.62% of overall sequence).	lowco
hCoV-19/England/CAMB-74D00/2020	EPI_ISL_425367	43908	Europe / United Kingdom / England	Human	Original	unknown		OXFORD_NANOPORE MinION	unknown	Long stretches of NNNs (5.90% of overall sequence).	lowco
hCoV-19/England/CAMB-74D1F/2020	EPI_ISL_425368	43906	Europe / United Kingdom / England	Human	Original	unknown		OXFORD_NANOPORE MinION	unknown	Long stretches of NNNs (8.47% of overall sequence).	lowco
hCoV-19/England/CAMB-74D3D/2020	EPI_ISL_425370	43909	Europe / United Kingdom / England	Human	Original	unknown		OXFORD_NANOPORE MinION	unknown	Long stretches of NNNs (7.42% of overall sequence).	lowco
hCoV-19/England/CAMB-74D4C/2020	EPI_ISL_425371	43909	Europe / United Kingdom / England	Human	Original	unknown		OXFORD_NANOPORE MinION	unknown
hCoV-19/England/CAMB-74D5B/2020	EPI_ISL_425373	43909	Europe / United Kingdom / England	Human	Original	unknown		OXFORD_NANOPORE MinION	unknown
hCoV-19/England/CAMB-74D6A/2020	EPI_ISL_425374	43909	Europe / United Kingdom / England	Human	Original	unknown		OXFORD_NANOPORE MinION	unknown
hCoV-19/England/CAMB-74DE2/2020	EPI_ISL_425375	43908	Europe / United Kingdom / England	Human	Original	unknown		OXFORD_NANOPORE MinION	unknown	Long stretches of NNNs (9.66% of overall sequence).	lowco
hCoV-19/England/CAMB-74E0D/2020	EPI_ISL_425377	43908	Europe / United Kingdom / England	Human	Original	unknown		OXFORD_NANOPORE MinION	unknown	Long stretches of NNNs (6.57% of overall sequence).	lowco
hCoV-19/England/CAMB-74E85/2020	EPI_ISL_425382	43908	Europe / United Kingdom / England	Human	Original	unknown		OXFORD_NANOPORE MinION	unknown
hCoV-19/England/CAMB-74EC1/2020	EPI_ISL_425385	43908	Europe / United Kingdom / England	Human	Original	unknown		OXFORD_NANOPORE MinION	unknown	Long stretches of NNNs (8.38% of overall sequence).	lowco
hCoV-19/England/CAMB-754FB/2020	EPI_ISL_425399	43903	Europe / United Kingdom / England	Human	Original	unknown		OXFORD_NANOPORE MinION	unknown	Long stretches of NNNs (8.69% of overall sequence).	lowco
hCoV-19/England/NOTT-10EB6A/2020	EPI_ISL_425644	43907	Europe / United Kingdom / England	Human	Original	unknown		OXFORD_NANOPORE GridION	unknown
hCoV-19/England/NOTT-10EB79/2020	EPI_ISL_425645	43908	Europe / United Kingdom / England	Human	Original	unknown		OXFORD_NANOPORE GridION	unknown
hCoV-19/Scotland/CVR100/2020	EPI_ISL_425647	43904	Europe / United Kingdom / Scotland	Human	Original	unknown		ILLUMINA MiSeq	unknown
hCoV-19/Scotland/CVR101/2020	EPI_ISL_425648	43904	Europe / United Kingdom / Scotland	Human	Original	unknown		ILLUMINA MiSeq	unknown
hCoV-19/Scotland/CVR103/2020	EPI_ISL_425650	43903	Europe / United Kingdom / Scotland	Human	Original	unknown		ILLUMINA MiSeq	unknown
hCoV-19/Scotland/CVR104/2020	EPI_ISL_425651	43903	Europe / United Kingdom / Scotland	Human	Original	unknown		ILLUMINA MiSeq	unknown
hCoV-19/Scotland/CVR106/2020	EPI_ISL_425652	43903	Europe / United Kingdom / Scotland	Human	Original	unknown		ILLUMINA MiSeq	unknown
hCoV-19/Scotland/CVR107/2020	EPI_ISL_425653	43903	Europe / United Kingdom / Scotland	Human	Original	unknown		ILLUMINA MiSeq	unknown
hCoV-19/Scotland/CVR108/2020	EPI_ISL_425654	43903	Europe / United Kingdom / Scotland	Human	Original	unknown		ILLUMINA MiSeq	unknown
hCoV-19/Scotland/CVR110/2020	EPI_ISL_425656	43904	Europe / United Kingdom / Scotland	Human	Original	unknown		ILLUMINA MiSeq	unknown
hCoV-19/Scotland/CVR112/2020	EPI_ISL_425657	43905	Europe / United Kingdom / Scotland	Human	Original	unknown		ILLUMINA MiSeq	unknown	Gap of 3 nucleotides when compared to the reference sequence.	info
hCoV-19/Scotland/CVR113/2020	EPI_ISL_425658	43905	Europe / United Kingdom / Scotland	Human	Original	unknown		ILLUMINA MiSeq	unknown
hCoV-19/Scotland/CVR114/2020	EPI_ISL_425659	43903	Europe / United Kingdom / Scotland	Human	Original	unknown		ILLUMINA MiSeq	unknown
hCoV-19/Scotland/CVR115/2020	EPI_ISL_425660	43903	Europe / United Kingdom / Scotland	Human	Original	unknown		ILLUMINA MiSeq	unknown
hCoV-19/Scotland/CVR118/2020	EPI_ISL_425662	43902	Europe / United Kingdom / Scotland	Human	Original	unknown		ILLUMINA MiSeq	unknown	Gap of 3 nucleotides when compared to the reference sequence.	info
hCoV-19/Scotland/CVR12/2020	EPI_ISL_425663	43900	Europe / United Kingdom / Scotland	Human	Original	unknown		ILLUMINA MiSeq	unknown
hCoV-19/Scotland/CVR122/2020	EPI_ISL_425665	43905	Europe / United Kingdom / Scotland	Human	Original	unknown		ILLUMINA MiSeq	unknown	Long stretches of NNNs (7.52% of overall sequence).	lowco
hCoV-19/Scotland/CVR124/2020	EPI_ISL_425667	43906	Europe / United Kingdom / Scotland	Human	Original	unknown		OXFORD_NANOPORE MinION	unknown	Long stretches of NNNs (8.16% of overall sequence).	lowco
hCoV-19/Scotland/CVR125/2020	EPI_ISL_425668	43904	Europe / United Kingdom / Scotland	Human	Original	unknown		ILLUMINA MiSeq	unknown
hCoV-19/Scotland/CVR126/2020	EPI_ISL_425669	43905	Europe / United Kingdom / Scotland	Human	Original	unknown		ILLUMINA MiSeq	unknown
hCoV-19/Scotland/CVR128/2020	EPI_ISL_425670	43903	Europe / United Kingdom / Scotland	Human	Original	unknown		ILLUMINA MiSeq	unknown
hCoV-19/Scotland/CVR129/2020	EPI_ISL_425671	43903	Europe / United Kingdom / Scotland	Human	Original	unknown		ILLUMINA MiSeq	unknown
hCoV-19/Scotland/CVR13/2020	EPI_ISL_425672	43901	Europe / United Kingdom / Scotland	Human	Original	unknown		ILLUMINA MiSeq	unknown	Gap of 9 nucleotides when compared to the reference sequence.	info
hCoV-19/Scotland/CVR131/2020	EPI_ISL_425674	43902	Europe / United Kingdom / Scotland	Human	Original	unknown		ILLUMINA MiSeq	unknown
hCoV-19/Scotland/CVR132/2020	EPI_ISL_425675	43906	Europe / United Kingdom / Scotland	Human	Original	unknown		ILLUMINA MiSeq	unknown
hCoV-19/Scotland/CVR133/2020	EPI_ISL_425676	43906	Europe / United Kingdom / Scotland	Human	Original	unknown		ILLUMINA MiSeq	unknown
hCoV-19/Scotland/CVR134/2020	EPI_ISL_425677	43906	Europe / United Kingdom / Scotland	Human	Original	unknown		ILLUMINA MiSeq	unknown
hCoV-19/Scotland/CVR135/2020	EPI_ISL_425678	43906	Europe / United Kingdom / Scotland	Human	Original	unknown		ILLUMINA MiSeq	unknown
hCoV-19/Scotland/CVR136/2020	EPI_ISL_425679	43906	Europe / United Kingdom / Scotland	Human	Original	unknown		ILLUMINA MiSeq	unknown
hCoV-19/Scotland/CVR139/2020	EPI_ISL_425682	43906	Europe / United Kingdom / Scotland	Human	Original	unknown		ILLUMINA MiSeq	unknown
hCoV-19/Scotland/CVR140/2020	EPI_ISL_425684	43906	Europe / United Kingdom / Scotland	Human	Original	unknown		ILLUMINA MiSeq	unknown
hCoV-19/Scotland/CVR141/2020	EPI_ISL_425685	43906	Europe / United Kingdom / Scotland	Human	Original	unknown		ILLUMINA MiSeq	unknown	Gap of 3 nucleotides when compared to the reference sequence.	info
hCoV-19/Scotland/CVR143/2020	EPI_ISL_425687	43907	Europe / United Kingdom / Scotland	Human	Original	unknown		ILLUMINA MiSeq	unknown
hCoV-19/Scotland/CVR144/2020	EPI_ISL_425688	43907	Europe / United Kingdom / Scotland	Human	Original	unknown		ILLUMINA MiSeq	unknown
hCoV-19/Scotland/CVR146/2020	EPI_ISL_425689	43904	Europe / United Kingdom / Scotland	Human	Original	unknown		ILLUMINA MiSeq	unknown	Long stretches of NNNs (9.64% of overall sequence).	lowco
hCoV-19/Scotland/CVR15/2020	EPI_ISL_425692	43902	Europe / United Kingdom / Scotland	Human	Original	unknown		ILLUMINA MiSeq	unknown
hCoV-19/Scotland/CVR150/2020	EPI_ISL_425693	43906	Europe / United Kingdom / Scotland	Human	Original	unknown		ILLUMINA MiSeq	unknown	Gap of 3 nucleotides when compared to the reference sequence.	info
hCoV-19/Scotland/CVR152/2020	EPI_ISL_425695	43906	Europe / United Kingdom / Scotland	Human	Original	unknown		ILLUMINA MiSeq	unknown
hCoV-19/Scotland/CVR153/2020	EPI_ISL_425696	43907	Europe / United Kingdom / Scotland	Human	Original	unknown		ILLUMINA MiSeq	unknown
hCoV-19/Scotland/CVR155/2020	EPI_ISL_425697	43907	Europe / United Kingdom / Scotland	Human	Original	unknown		ILLUMINA MiSeq	unknown
hCoV-19/Scotland/CVR159/2020	EPI_ISL_425698	43907	Europe / United Kingdom / Scotland	Human	Original	unknown		ILLUMINA MiSeq	unknown
hCoV-19/Scotland/CVR16/2020	EPI_ISL_425699	43902	Europe / United Kingdom / Scotland	Human	Original	unknown		ILLUMINA MiSeq	unknown	Gap of 3 nucleotides when compared to the reference sequence.	info
hCoV-19/Taiwan/TSGH-01/2020	EPI_ISL_426629	43868	Asia / Taiwan / Taipei	Human	Original
hCoV-19/Taiwan/TSGH-02/2020	EPI_ISL_426630	43907	Asia / Taiwan / New Taipei city	Human	Original
hCoV-19/Taiwan/TSGH-03/2020	EPI_ISL_426631	43907	Asia / Taiwan / New Taipei City	Human	Original
hCoV-19/Taiwan/TSGH-04/2020	EPI_ISL_426632	43907	Asia / Taiwan / New Taipei City	Human	Original
hCoV-19/Australia/NT08/2020	EPI_ISL_426634	43910	Oceania / Australia / Northern territory	Human	Original			Illumina NextSeq 550	ARTIC v3 amplicons, NexteraXT library, minimap2 v2.17, ivar v1.2, samtools v1.10
hCoV-19/Australia/VIC327/2020	EPI_ISL_426637	43907	Oceania / Australia / Victoria	Human	Original			Illumina NextSeq 550	ARTIC v1 amplicons, NexteraXT library, minimap2 v2.17, ivar v1.2, samtools v1.10
hCoV-19/Australia/VIC328/2020	EPI_ISL_426638	43907	Oceania / Australia / Victoria	Human	Original			Illumina NextSeq 550	ARTIC v1 amplicons, NexteraXT library, minimap2 v2.17, ivar v1.2, samtools v1.10
hCoV-19/Australia/VIC329/2020	EPI_ISL_426639	43907	Oceania / Australia / Victoria	Human	Original			Illumina NextSeq 550	ARTIC v1 amplicons, NexteraXT library, minimap2 v2.17, ivar v1.2, samtools v1.10
hCoV-19/Australia/VIC330/2020	EPI_ISL_426640	43908	Oceania / Australia / Victoria	Human	Original			Illumina NextSeq 550	ARTIC v1 amplicons, NexteraXT library, minimap2 v2.17, ivar v1.2, samtools v1.10
hCoV-19/Australia/VIC332/2020	EPI_ISL_426641	43908	Oceania / Australia / Victoria	Human	Original			Illumina NextSeq 550	ARTIC v1 amplicons, NexteraXT library, minimap2 v2.17, ivar v1.2, samtools v1.10
hCoV-19/Australia/VIC333/2020	EPI_ISL_426642	43908	Oceania / Australia / Victoria	Human	Original			Illumina NextSeq 550	ARTIC v1 amplicons, NexteraXT library, minimap2 v2.17, ivar v1.2, samtools v1.10
hCoV-19/Australia/VIC334/2020	EPI_ISL_426643	43909	Oceania / Australia / Victoria	Human	Original			Illumina NextSeq 550	ARTIC v1 amplicons, NexteraXT library, minimap2 v2.17, ivar v1.2, samtools v1.10
hCoV-19/Australia/VIC335/2020	EPI_ISL_426644	43910	Oceania / Australia / Victoria	Human	Original			Illumina NextSeq 550	ARTIC v1 amplicons, NexteraXT library, minimap2 v2.17, ivar v1.2, samtools v1.10
hCoV-19/Australia/VIC336/2020	EPI_ISL_426645	43910	Oceania / Australia / Victoria	Human	Original			Illumina NextSeq 550	ARTIC v1 amplicons, NexteraXT library, minimap2 v2.17, ivar v1.2, samtools v1.10
hCoV-19/Australia/VIC337/2020	EPI_ISL_426646	43910	Oceania / Australia / Victoria	Human	Original			Illumina NextSeq 550	ARTIC v1 amplicons, NexteraXT library, minimap2 v2.17, ivar v1.2, samtools v1.10
hCoV-19/Australia/VIC338/2020	EPI_ISL_426647	43910	Oceania / Australia / Victoria	Human	Original			Illumina NextSeq 550	ARTIC v1 amplicons, NexteraXT library, minimap2 v2.17, ivar v1.2, samtools v1.10
hCoV-19/Australia/VIC339/2020	EPI_ISL_426648	43910	Oceania / Australia / Victoria	Human	Original			Illumina NextSeq 550	ARTIC v1 amplicons, NexteraXT library, minimap2 v2.17, ivar v1.2, samtools v1.10
hCoV-19/Australia/VIC340/2020	EPI_ISL_426649	43910	Oceania / Australia / Victoria	Human	Original			Illumina NextSeq 550	ARTIC v1 amplicons, NexteraXT library, minimap2 v2.17, ivar v1.2, samtools v1.10
hCoV-19/Australia/VIC341/2020	EPI_ISL_426650	43910	Oceania / Australia / Victoria	Human	Original			Illumina NextSeq 550	ARTIC v1 amplicons, NexteraXT library, minimap2 v2.17, ivar v1.2, samtools v1.10
hCoV-19/Australia/VIC342/2020	EPI_ISL_426651	43910	Oceania / Australia / Victoria	Human	Original			Illumina NextSeq 550	ARTIC v1 amplicons, NexteraXT library, minimap2 v2.17, ivar v1.2, samtools v1.10
hCoV-19/Australia/VIC343/2020	EPI_ISL_426652	43910	Oceania / Australia / Victoria	Human	Original			Illumina NextSeq 550	ARTIC v1 amplicons, NexteraXT library, minimap2 v2.17, ivar v1.2, samtools v1.10
hCoV-19/Australia/VIC344/2020	EPI_ISL_426653	43910	Oceania / Australia / Victoria	Human	Original			Illumina NextSeq 550	ARTIC v1 amplicons, NexteraXT library, minimap2 v2.17, ivar v1.2, samtools v1.10
hCoV-19/Australia/VIC345/2020	EPI_ISL_426654	43910	Oceania / Australia / Victoria	Human	Original			Illumina NextSeq 550	ARTIC v1 amplicons, NexteraXT library, minimap2 v2.17, ivar v1.2, samtools v1.10
hCoV-19/Australia/VIC346/2020	EPI_ISL_426655	43910	Oceania / Australia / Victoria	Human	Original			Illumina NextSeq 550	ARTIC v1 amplicons, NexteraXT library, minimap2 v2.17, ivar v1.2, samtools v1.10
hCoV-19/Australia/VIC347/2020	EPI_ISL_426656	43910	Oceania / Australia / Victoria	Human	Original			Illumina NextSeq 550	ARTIC v1 amplicons, NexteraXT library, minimap2 v2.17, ivar v1.2, samtools v1.10
hCoV-19/Australia/VIC348/2020	EPI_ISL_426657	43910	Oceania / Australia / Victoria	Human	Original			Illumina NextSeq 550	ARTIC v1 amplicons, NexteraXT library, minimap2 v2.17, ivar v1.2, samtools v1.10
hCoV-19/Australia/VIC350/2020	EPI_ISL_426658	43910	Oceania / Australia / Victoria	Human	Original			Illumina NextSeq 550	ARTIC v1 amplicons, NexteraXT library, minimap2 v2.17, ivar v1.2, samtools v1.10
hCoV-19/Australia/VIC351/2020	EPI_ISL_426659	43910	Oceania / Australia / Victoria	Human	Original			Illumina NextSeq 550	ARTIC v1 amplicons, NexteraXT library, minimap2 v2.17, ivar v1.2, samtools v1.10
hCoV-19/Australia/VIC353/2020	EPI_ISL_426661	43911	Oceania / Australia / Victoria	Human	Original			Illumina NextSeq 550	ARTIC v1 amplicons, NexteraXT library, minimap2 v2.17, ivar v1.2, samtools v1.10
hCoV-19/Australia/VIC354/2020	EPI_ISL_426662	43911	Oceania / Australia / Victoria	Human	Original			Illumina NextSeq 550	ARTIC v1 amplicons, NexteraXT library, minimap2 v2.17, ivar v1.2, samtools v1.10
hCoV-19/Australia/VIC355/2020	EPI_ISL_426663	43911	Oceania / Australia / Victoria	Human	Original			Illumina NextSeq 550	ARTIC v1 amplicons, NexteraXT library, minimap2 v2.17, ivar v1.2, samtools v1.10
hCoV-19/Australia/VIC356/2020	EPI_ISL_426664	43911	Oceania / Australia / Victoria	Human	Original			Illumina NextSeq 550	ARTIC v1 amplicons, NexteraXT library, minimap2 v2.17, ivar v1.2, samtools v1.10
hCoV-19/Australia/VIC357/2020	EPI_ISL_426665	43911	Oceania / Australia / Victoria	Human	Original			Illumina NextSeq 550	ARTIC v1 amplicons, NexteraXT library, minimap2 v2.17, ivar v1.2, samtools v1.10
hCoV-19/Australia/VIC358/2020	EPI_ISL_426666	43911	Oceania / Australia / Victoria	Human	Original			Illumina NextSeq 550	ARTIC v1 amplicons, NexteraXT library, minimap2 v2.17, ivar v1.2, samtools v1.10
hCoV-19/Australia/VIC359/2020	EPI_ISL_426667	43912	Oceania / Australia / Victoria	Human	Original			Illumina NextSeq 550	ARTIC v1 amplicons, NexteraXT library, minimap2 v2.17, ivar v1.2, samtools v1.10
hCoV-19/Australia/VIC361/2020	EPI_ISL_426669	43912	Oceania / Australia / Victoria	Human	Original			Illumina NextSeq 550	ARTIC v1 amplicons, NexteraXT library, minimap2 v2.17, ivar v1.2, samtools v1.10
hCoV-19/Australia/VIC362/2020	EPI_ISL_426670	43912	Oceania / Australia / Victoria	Human	Original			Illumina NextSeq 550	ARTIC v1 amplicons, NexteraXT library, minimap2 v2.17, ivar v1.2, samtools v1.10
hCoV-19/Australia/VIC363/2020	EPI_ISL_426671	43912	Oceania / Australia / Victoria	Human	Original			Illumina NextSeq 550	ARTIC v1 amplicons, NexteraXT library, minimap2 v2.17, ivar v1.2, samtools v1.10
hCoV-19/Australia/VIC364/2020	EPI_ISL_426672	43912	Oceania / Australia / Victoria	Human	Original			Illumina NextSeq 550	ARTIC v1 amplicons, NexteraXT library, minimap2 v2.17, ivar v1.2, samtools v1.10
hCoV-19/Australia/VIC365/2020	EPI_ISL_426673	43912	Oceania / Australia / Victoria	Human	Original			Illumina NextSeq 550	ARTIC v1 amplicons, NexteraXT library, minimap2 v2.17, ivar v1.2, samtools v1.10
hCoV-19/Australia/VIC366/2020	EPI_ISL_426674	43912	Oceania / Australia / Victoria	Human	Original			Illumina NextSeq 550	ARTIC v1 amplicons, NexteraXT library, minimap2 v2.17, ivar v1.2, samtools v1.10
hCoV-19/Australia/VIC367/2020	EPI_ISL_426675	43912	Oceania / Australia / Victoria	Human	Original			Illumina NextSeq 550	ARTIC v1 amplicons, NexteraXT library, minimap2 v2.17, ivar v1.2, samtools v1.10
hCoV-19/Australia/VIC368/2020	EPI_ISL_426676	43912	Oceania / Australia / Victoria	Human	Original			Illumina NextSeq 550	ARTIC v1 amplicons, NexteraXT library, minimap2 v2.17, ivar v1.2, samtools v1.10
hCoV-19/Australia/VIC369/2020	EPI_ISL_426677	43912	Oceania / Australia / Victoria	Human	Original			Illumina NextSeq 550	ARTIC v1 amplicons, NexteraXT library, minimap2 v2.17, ivar v1.2, samtools v1.10
hCoV-19/Australia/VIC372/2020	EPI_ISL_426679	43912	Oceania / Australia / Victoria	Human	Original			Illumina NextSeq 550	ARTIC v1 amplicons, NexteraXT library, minimap2 v2.17, ivar v1.2, samtools v1.10
hCoV-19/Australia/VIC373/2020	EPI_ISL_426680	43912	Oceania / Australia / Victoria	Human	Original			Illumina NextSeq 550	ARTIC v1 amplicons, NexteraXT library, minimap2 v2.17, ivar v1.2, samtools v1.10
hCoV-19/Australia/VIC375/2020	EPI_ISL_426682	43912	Oceania / Australia / Victoria	Human	Original			Illumina NextSeq 550	ARTIC v1 amplicons, NexteraXT library, minimap2 v2.17, ivar v1.2, samtools v1.10
hCoV-19/Australia/VIC376/2020	EPI_ISL_426683	43912	Oceania / Australia / Victoria	Human	Original			Illumina NextSeq 550	ARTIC v1 amplicons, NexteraXT library, minimap2 v2.17, ivar v1.2, samtools v1.10
hCoV-19/Australia/VIC377/2020	EPI_ISL_426684	43912	Oceania / Australia / Victoria	Human	Original			Illumina NextSeq 550	ARTIC v1 amplicons, NexteraXT library, minimap2 v2.17, ivar v1.2, samtools v1.10
hCoV-19/Australia/VIC378/2020	EPI_ISL_426685	43912	Oceania / Australia / Victoria	Human	Original			Illumina NextSeq 550	ARTIC v1 amplicons, NexteraXT library, minimap2 v2.17, ivar v1.2, samtools v1.10
hCoV-19/Australia/VIC379/2020	EPI_ISL_426686	43912	Oceania / Australia / Victoria	Human	Original			Illumina NextSeq 550	ARTIC v1 amplicons, NexteraXT library, minimap2 v2.17, ivar v1.2, samtools v1.10
hCoV-19/Australia/VIC380/2020	EPI_ISL_426687	43913	Oceania / Australia / Victoria	Human	Original			Illumina NextSeq 550	ARTIC v1 amplicons, NexteraXT library, minimap2 v2.17, ivar v1.2, samtools v1.10
hCoV-19/Australia/VIC381/2020	EPI_ISL_426688	43913	Oceania / Australia / Victoria	Human	Original			Illumina NextSeq 550	ARTIC v1 amplicons, NexteraXT library, minimap2 v2.17, ivar v1.2, samtools v1.10
hCoV-19/Australia/VIC382/2020	EPI_ISL_426689	43913	Oceania / Australia / Victoria	Human	Original			Illumina NextSeq 550	ARTIC v1 amplicons, NexteraXT library, minimap2 v2.17, ivar v1.2, samtools v1.10
hCoV-19/Australia/VIC383/2020	EPI_ISL_426690	43913	Oceania / Australia / Victoria	Human	Original			Illumina NextSeq 550	ARTIC v1 amplicons, NexteraXT library, minimap2 v2.17, ivar v1.2, samtools v1.10
hCoV-19/Australia/VIC384/2020	EPI_ISL_426691	43913	Oceania / Australia / Victoria	Human	Original			Illumina NextSeq 550	ARTIC v1 amplicons, NexteraXT library, minimap2 v2.17, ivar v1.2, samtools v1.10
hCoV-19/Australia/VIC385/2020	EPI_ISL_426692	43913	Oceania / Australia / Victoria	Human	Original			Illumina NextSeq 550	ARTIC v1 amplicons, NexteraXT library, minimap2 v2.17, ivar v1.2, samtools v1.10
hCoV-19/Australia/VIC386/2020	EPI_ISL_426693	43913	Oceania / Australia / Victoria	Human	Original			Illumina NextSeq 550	ARTIC v1 amplicons, NexteraXT library, minimap2 v2.17, ivar v1.2, samtools v1.10
hCoV-19/Australia/VIC387/2020	EPI_ISL_426694	43913	Oceania / Australia / Victoria	Human	Original			Illumina NextSeq 550	ARTIC v1 amplicons, NexteraXT library, minimap2 v2.17, ivar v1.2, samtools v1.10
hCoV-19/Australia/VIC389/2020	EPI_ISL_426696	43913	Oceania / Australia / Victoria	Human	Original			Illumina NextSeq 550	ARTIC v1 amplicons, NexteraXT library, minimap2 v2.17, ivar v1.2, samtools v1.10
hCoV-19/USA/CA-CZB0709/2020	EPI_ISL_429016	43913	North America / USA / California / San Francisco	Human	Original	Nasopharyngeal/oropharyngeal swab		Illumina Novaseq	minimap2 / iVar
hCoV-19/USA/CA-CZB0713/2020	EPI_ISL_429022	43913	North America / USA / California / San Francisco	Human	Original	Nasopharyngeal/oropharyngeal swab		Illumina Novaseq	minimap2 / iVar
hCoV-19/USA/CA-CZB0705/2020	EPI_ISL_429024	43913	North America / USA / California / San Francisco	Human	Original	Nasopharyngeal/oropharyngeal swab		Illumina Novaseq	minimap2 / iVar
hCoV-19/Switzerland/GE3144/2020	EPI_ISL_429196	43908	Europe / Switzerland	Human	Original
hCoV-19/Switzerland/GE0199/2020	EPI_ISL_429197	43911	Europe / Switzerland	Human	Original
hCoV-19/Switzerland/GE0636/2020	EPI_ISL_429199	43912	Europe / Switzerland	Human	Original
hCoV-19/Jordan/SR-043/2020	EPI_ISL_430001	43907	Asia / Jordan / Amman	Human	Original	Nasopharyngeal swab		Illumina	iVar 1.2
hCoV-19/Jordan/SR-044/2020	EPI_ISL_430002	43906	Asia / Jordan / Amman	Human	Original	Nasopharyngeal swab		Illumina	iVar 1.2
hCoV-19/Jordan/SR-045/2020	EPI_ISL_430003	43906	Asia / Jordan / Amman	Human	Original	Nasopharyngeal swab		Illumina	iVar 1.2
hCoV-19/Jordan/SR-046/2020	EPI_ISL_430004	43907	Asia / Jordan / Amman	Human	Original	Nasopharyngeal swab		Illumina	iVar 1.2
hCoV-19/Jordan/SR-048/2020	EPI_ISL_430006	43913	Asia / Jordan / Amman	Human	Original	Nasopharyngeal swab		Illumina	iVar 1.2
hCoV-19/Jordan/SR-049/2020	EPI_ISL_430007	43909	Asia / Jordan / Amman	Human	Original	Nasopharyngeal swab		Illumina	iVar 1.2
hCoV-19/Jordan/SR-053/2020	EPI_ISL_430011	43909	Asia / Jordan / Amman	Human	Original	Nasopharyngeal swab		Illumina	iVar 1.2
hCoV-19/USA/WA-S142/2020	EPI_ISL_430179	43903	North America / USA / Washington / King County	Human	Original			Illumina Nextseq	Seattle Flu Assembly Pipeline
hCoV-19/USA/WA-S143/2020	EPI_ISL_430180	43905	North America / USA / Washington / King County	Human	Original			Illumina Nextseq	Seattle Flu Assembly Pipeline
hCoV-19/USA/WA-S144/2020	EPI_ISL_430181	43905	North America / USA / Washington / King County	Human	Original			Illumina Nextseq	Seattle Flu Assembly Pipeline
hCoV-19/USA/WA-S145/2020	EPI_ISL_430182	43905	North America / USA / Washington / King County	Human	Original			Illumina Nextseq	Seattle Flu Assembly Pipeline
hCoV-19/USA/WA-S146/2020	EPI_ISL_430183	43904	North America / USA / Washington / King County	Human	Original			Illumina Nextseq	Seattle Flu Assembly Pipeline
hCoV-19/USA/WA-S147/2020	EPI_ISL_430184	43904	North America / USA / Washington / King County	Human	Original			Illumina Nextseq	Seattle Flu Assembly Pipeline
hCoV-19/USA/WA-S148/2020	EPI_ISL_430185	43903	North America / USA / Washington / King County	Human	Original			Illumina Nextseq	Seattle Flu Assembly Pipeline
hCoV-19/USA/WA-S149/2020	EPI_ISL_430186	43904	North America / USA / Washington / King County	Human	Original			Illumina Nextseq	Seattle Flu Assembly Pipeline
hCoV-19/USA/WA-S150/2020	EPI_ISL_430187	43904	North America / USA / Washington / King County	Human	Original			Illumina Nextseq	Seattle Flu Assembly Pipeline
hCoV-19/USA/WA-S151/2020	EPI_ISL_430188	43906	North America / USA / Washington / Snohomish County	Human	Original			Illumina Nextseq	Seattle Flu Assembly Pipeline
hCoV-19/USA/WA-S152/2020	EPI_ISL_430189	43906	North America / USA / Washington / King County	Human	Original			Illumina Nextseq	Seattle Flu Assembly Pipeline
hCoV-19/USA/WA-S153/2020	EPI_ISL_430190	43906	North America / USA / Washington / King County	Human	Original			Illumina Nextseq	Seattle Flu Assembly Pipeline
hCoV-19/USA/WA-S154/2020	EPI_ISL_430191	43906	North America / USA / Washington / King County	Human	Original			Illumina Nextseq	Seattle Flu Assembly Pipeline
hCoV-19/USA/WA-S156/2020	EPI_ISL_430193	43906	North America / USA / Washington / King County	Human	Original			Illumina Nextseq	Seattle Flu Assembly Pipeline
hCoV-19/USA/WA-S158/2020	EPI_ISL_430196	43906	North America / USA / Washington / Snohomish County	Human	Original			Illumina Nextseq	Seattle Flu Assembly Pipeline
hCoV-19/USA/WA-S159/2020	EPI_ISL_430197	43906	North America / USA / Washington / Snohomish County	Human	Original			Illumina Nextseq	Seattle Flu Assembly Pipeline
hCoV-19/USA/WA-S160/2020	EPI_ISL_430198	43907	North America / USA / Washington / King County	Human	Original			Illumina Nextseq	Seattle Flu Assembly Pipeline
hCoV-19/USA/WA-S161/2020	EPI_ISL_430199	43907	North America / USA / Washington / King County	Human	Original			Illumina Nextseq	Seattle Flu Assembly Pipeline
hCoV-19/Fujian/IM3520002T/2020	EPI_ISL_431180	43905	Asia / China / Fujian	Human	Vero	Oro-pharyngeal swab		Ion Torrent	CLC Genomics Workbench 11	Insertion of 1 nucleotides when compared to the reference sequence.	info
hCoV-19/Fujian/IM3520003T/2020	EPI_ISL_431240	43906	Asia / China / Fujian	Human	Vero	Oro-pharyngeal swab		Ion Torrent	CLC Genomics Workbench 11	Gap of 1 nucleotides when compared to the reference sequence.	info
hCoV-19/England/CAMB-7AAE5/2020	EPI_ISL_433838	2020	Europe / United Kingdom / England	Human	Original			OXFORD_NANOPORE GridION	unknown
hCoV-19/England/CAMB-7B53E/2020	EPI_ISL_433972	2020	Europe / United Kingdom / England	Human	Original			OXFORD_NANOPORE GridION	unknown
hCoV-19/England/CAMB-7B54D/2020	EPI_ISL_433973	2020	Europe / United Kingdom / England	Human	Original			OXFORD_NANOPORE GridION	unknown
hCoV-19/Kazakhstan/NCB-1/2020	EPI_ISL_435045	43912	Asia / Kazakhstan / Nur-Sultan	Human	Original	Oro-pharyngeal swab		Sanger		[I] Gap of 3 nucleotides when compared to the reference sequence.	info
hCoV-19/India/NCDC-01257/2020	EPI_ISL_435060	43902	Asia / India / Uttar Pradesh / Noida	Human	Original			Nanopore MinION	Reference based
hCoV-19/India/NCDC-01537/2020	EPI_ISL_435061	43906	Asia / India / Delhi	Human	Original			Nanopore MinION	Reference based
hCoV-19/India/NCDC-01538/2020	EPI_ISL_435062	43906	Asia / India / Punjab	Human	Original			Nanopore MinION	Reference based
hCoV-19/India/NCDC-01326/2020	EPI_ISL_435063	43903	Asia / India / Delhi	Human	Original			Nanopore MinION	Reference based
hCoV-19/India/NCDC-01705/2020	EPI_ISL_435064	43908	Asia / India / Delhi	Human	Original			Nanopore MinION	Reference based
hCoV-19/India/NCDC-01475/2020	EPI_ISL_435065	43905	Asia / India / Delhi	Human	Original			Nanopore MinION	Reference based
hCoV-19/India/NCDC-01711/2020	EPI_ISL_435066	43908	Asia / India / Delhi	Human	Original			Nanopore MinION	Reference based
hCoV-19/India/NCDC-01712/2020	EPI_ISL_435067	43908	Asia / India / Delhi	Human	Original			Nanopore MinION	Reference based
hCoV-19/India/NCDC-01757/2020	EPI_ISL_435068	43908	Asia / India / Delhi	Human	Original			Nanopore MinION	Reference based
hCoV-19/India/NCDC-01744/2020	EPI_ISL_435069	43908	Asia / India / Delhi	Human	Original			Nanopore MinION	Reference based
hCoV-19/USA/DC-CDC-9096/2020	EPI_ISL_436040	43910	North America / USA / Washington DC	Human	Original	lung swab		Nanopore, Sanger	minimap 2.17, Sequencher 5.4.6
hCoV-19/USA/DC-CDC-9092/2020	EPI_ISL_436041	43912	North America / USA / Washington DC	Human	Original	oral swab		Nanopore, Sanger	minimap 2.17, Sequencher 5.4.6
hCoV-19/USA/LA-CDC-1894/2020	EPI_ISL_436044	43913	North America / USA / LA	Human	Original	nasopharyngeal swab		Nanopore, Sanger	minimap 2.17, Sequencher 5.4.6
hCoV-19/USA/VI-CDC-1999/2020	EPI_ISL_436045	43911	North America / USA / Virginia	Human	Original	nasopharyngeal swab		Nanopore, Sanger	minimap 2.17, Sequencher 5.4.6
hCoV-19/USA/NY-SURV052/2020	EPI_ISL_436047	43894	North America / USA / New York / New York City	Human	Original	nasopharyngeal swab		Nanopore, Sanger	minimap 2.17, Sequencher 5.4.7
hCoV-19/USA/NY-SURV076/2020	EPI_ISL_436048	43895	North America / USA / New York / New York City	Human	Original	nasopharyngeal swab		Nanopore, Sanger	minimap 2.17, Sequencher 5.4.8
hCoV-19/USA/NY-SURV097/2020	EPI_ISL_436049	43899	North America / USA / New York / New York City	Human	Original	nasopharyngeal swab		Nanopore, Sanger	minimap 2.17, Sequencher 5.4.9
hCoV-19/USA/NY-SURV0144/2020	EPI_ISL_436050	43892	North America / USA / New York / New York City	Human	Original	nasopharyngeal swab		Nanopore, Sanger	minimap 2.17, Sequencher 5.4.10
hCoV-19/USA/NY-SURV0162/2020	EPI_ISL_436051	43899	North America / USA / New York / New York City	Human	Original	nasopharyngeal swab		Nanopore, Sanger	minimap 2.17, Sequencher 5.4.11
hCoV-19/USA/NY-SURV0165/2020	EPI_ISL_436052	43899	North America / USA / New York / New York City	Human	Original	nasopharyngeal swab		Nanopore, Sanger	minimap 2.17, Sequencher 5.4.12
hCoV-19/USA/NY-SURV0166/2020	EPI_ISL_436053	43899	North America / USA / New York / New York City	Human	Original	nasopharyngeal swab		Nanopore, Sanger	minimap 2.17, Sequencher 5.4.13
hCoV-19/USA/NY-SURV0168/2020	EPI_ISL_436054	43899	North America / USA / New York / New York City	Human	Original	nasopharyngeal swab		Nanopore, Sanger	minimap 2.17, Sequencher 5.4.14
hCoV-19/USA/NY-SURV0171/2020	EPI_ISL_436055	43899	North America / USA / New York / New York City	Human	Original	nasopharyngeal swab		Nanopore, Sanger	minimap 2.17, Sequencher 5.4.15
hCoV-19/USA/NY-SURV0175/2020	EPI_ISL_436056	43899	North America / USA / New York / New York City	Human	Original	Nasopharyngeal swab		Nanopore, Sanger	minimap 2.17, Sequencher 5.4.16	[I] Gap of 9 nucleotides when compared to the reference sequence.	info
hCoV-19/USA/NY-SURV0183/2020	EPI_ISL_436057	43907	North America / USA / New York / New York City	Human	Original	nasopharyngeal swab		Nanopore, Sanger	minimap 2.17, Sequencher 5.4.17
hCoV-19/USA/NY-SURV0186/2020	EPI_ISL_436058	43907	North America / USA / New York / New York City	Human	Original	nasopharyngeal swab		Nanopore, Sanger	minimap 2.17, Sequencher 5.4.18
hCoV-19/USA/NY-SURV0240/2020	EPI_ISL_436059	43907	North America / USA / New York / New York City	Human	Original	nasopharyngeal swab		Nanopore, Sanger	minimap 2.17, Sequencher 5.4.19
hCoV-19/USA/NY-SURV0302/2020	EPI_ISL_436060	43899	North America / USA / New York / New York City	Human	Original	nasopharyngeal swab		Nanopore, Sanger	minimap 2.17, Sequencher 5.4.20
hCoV-19/USA/NY-SURV0319/2020	EPI_ISL_436061	43898	North America / USA / New York / New York City	Human	Original	nasopharyngeal swab		Nanopore, Sanger	minimap 2.17, Sequencher 5.4.21
hCoV-19/USA/NY-SURV0331/2020	EPI_ISL_436062	43899	North America / USA / New York / New York City	Human	Original	nasopharyngeal swab		Nanopore, Sanger	minimap 2.17, Sequencher 5.4.22
hCoV-19/USA/NY-SURV0334/2020	EPI_ISL_436063	43899	North America / USA / New York / New York City	Human	Original	nasopharyngeal swab		Nanopore, Sanger	minimap 2.17, Sequencher 5.4.23
hCoV-19/USA/NY-SURV0397/2020	EPI_ISL_436064	43907	North America / USA / New York / New York City	Human	Original	nasopharyngeal swab		Nanopore, Sanger	minimap 2.17, Sequencher 5.4.24
hCoV-19/USA/NY-SURV0407/2020	EPI_ISL_436065	43907	North America / USA / New York / New York City	Human	Original	nasopharyngeal swab		Nanopore, Sanger	minimap 2.17, Sequencher 5.4.25
hCoV-19/USA/NY-SURV0440/2020	EPI_ISL_436066	43899	North America / USA / New York / New York City	Human	Original	nasopharyngeal swab		Nanopore, Sanger	minimap 2.17, Sequencher 5.4.26
hCoV-19/USA/NY-SURV0444/2020	EPI_ISL_436067	43899	North America / USA / New York / New York City	Human	Original	nasopharyngeal swab		Nanopore, Sanger	minimap 2.17, Sequencher 5.4.27
hCoV-19/USA/NY-SURV0472/2020	EPI_ISL_436068	43899	North America / USA / New York / New York City	Human	Original	nasopharyngeal swab		Nanopore, Sanger	minimap 2.17, Sequencher 5.4.28
hCoV-19/USA/NY-SURV0475/2020	EPI_ISL_436069	43899	North America / USA / New York / New York City	Human	Original	nasopharyngeal swab		Nanopore, Sanger	minimap 2.17, Sequencher 5.4.29
hCoV-19/USA/NY-SURV0495/2020	EPI_ISL_436070	43903	North America / USA / New York / New York City	Human	Original	nasopharyngeal swab		Nanopore, Sanger	minimap 2.17, Sequencher 5.4.30
hCoV-19/USA/NY-SURV0513/2020	EPI_ISL_436071	43907	North America / USA / New York / New York City	Human	Original	nasopharyngeal swab		Nanopore, Sanger	minimap 2.17, Sequencher 5.4.31
hCoV-19/USA/NY-SURV0592/2020	EPI_ISL_436072	43898	North America / USA / New York / New York City	Human	Original	Nasopharyngeal swab		Nanopore, Sanger	minimap 2.17, Sequencher 5.4.32	[I] Gap of 3 nucleotides when compared to the reference sequence.	info
hCoV-19/USA/NY-SURV0710/2020	EPI_ISL_436073	43907	North America / USA / New York / New York City	Human	Original	nasopharyngeal swab		Nanopore, Sanger	minimap 2.17, Sequencher 5.4.33
hCoV-19/USA/NY-SURV0862/2020	EPI_ISL_436074	43900	North America / USA / New York / New York City	Human	Original	nasopharyngeal swab		Nanopore, Sanger	minimap 2.17, Sequencher 5.4.34
hCoV-19/USA/NY-SURV0863/2020	EPI_ISL_436075	43900	North America / USA / New York / New York City	Human	Original	nasopharyngeal swab		Nanopore, Sanger	minimap 2.17, Sequencher 5.4.35
hCoV-19/USA/NY-SURV0874/2020	EPI_ISL_436076	43899	North America / USA / New York / New York City	Human	Original	nasopharyngeal swab		Nanopore, Sanger	minimap 2.17, Sequencher 5.4.36
hCoV-19/USA/NY-SURV0982/2020	EPI_ISL_436077	43909	North America / USA / New York / New York City	Human	Original	nasopharyngeal swab		Nanopore, Sanger	minimap 2.17, Sequencher 5.4.37
hCoV-19/USA/NY-SURV0983/2020	EPI_ISL_436078	43909	North America / USA / New York / New York City	Human	Original	nasopharyngeal swab		Nanopore, Sanger	minimap 2.17, Sequencher 5.4.38
hCoV-19/USA/NY-SURV0985/2020	EPI_ISL_436079	43909	North America / USA / New York / New York City	Human	Original	Nasopharyngeal swab		Nanopore, Sanger	minimap 2.17, Sequencher 5.4.39	[I] Gap of 9 nucleotides when compared to the reference sequence.	info
hCoV-19/USA/NY-SURV0988/2020	EPI_ISL_436080	43908	North America / USA / New York / New York City	Human	Original	nasopharyngeal swab		Nanopore, Sanger	minimap 2.17, Sequencher 5.4.40	[I] Gap of 9 nucleotides when compared to the reference sequence.	info
hCoV-19/USA/NY-SURV0996/2020	EPI_ISL_436081	43907	North America / USA / New York / New York City	Human	Original	nasopharyngeal swab		Nanopore, Sanger	minimap 2.17, Sequencher 5.4.41	[I] Gap of 3 nucleotides when compared to the reference sequence.	info
hCoV-19/USA/NY-SURV1000/2020	EPI_ISL_436082	43909	North America / USA / New York / New York City	Human	Original	nasopharyngeal swab		Nanopore, Sanger	minimap 2.17, Sequencher 5.4.42	[I] Gap of 9 nucleotides when compared to the reference sequence.	info
hCoV-19/Australia/QLDID936/2020	EPI_ISL_436098	43913	Oceania / Australia / Queensland / Brisbane	Human	Vero E6 cells, P2	Swab		Illumina Nextseq	Geneious 10.2.6
hCoV-19/Spain/Valencia206/2020	EPI_ISL_436301	43907	Europe / Spain / Comunitat_Valenciana / Valencia	Human	Original			Illumina MiSeq	BWA/IVAR
hCoV-19/Spain/Valencia269/2020	EPI_ISL_436364	43911	Europe / Spain / Comunitat_Valenciana / Valencia	Human	Original			Illumina MiSeq	BWA/IVAR
hCoV-19/Spain/Valencia270/2020	EPI_ISL_436365	43911	Europe / Spain / Comunitat_Valenciana / Valencia	Human	Original			Illumina MiSeq	BWA/IVAR
hCoV-19/Spain/Valencia271/2020	EPI_ISL_436366	43911	Europe / Spain / Comunitat_Valenciana / Valencia	Human	Original			Illumina MiSeq	BWA/IVAR
hCoV-19/Spain/Valencia278/2020	EPI_ISL_436373	43906	Europe / Spain / Comunitat_Valenciana / Valencia	Human	Original			Illumina MiSeq	BWA/IVAR
hCoV-19/Spain/Valencia281/2020	EPI_ISL_436376	43906	Europe / Spain / Comunitat_Valenciana / Valencia	Human	Original			Illumina MiSeq	BWA/IVAR
hCoV-19/Spain/Valencia282/2020	EPI_ISL_436377	43907	Europe / Spain / Comunitat_Valenciana / Valencia	Human	Original			Illumina MiSeq	BWA/IVAR
hCoV-19/Spain/Valencia283/2020	EPI_ISL_436378	43907	Europe / Spain / Comunitat_Valenciana / Valencia	Human	Original			Illumina MiSeq	BWA/IVAR
hCoV-19/Spain/Valencia284/2020	EPI_ISL_436379	43908	Europe / Spain / Comunitat_Valenciana / Valencia	Human	Original			Illumina MiSeq	BWA/IVAR
hCoV-19/Spain/Valencia287/2020	EPI_ISL_436382	43907	Europe / Spain / Comunitat_Valenciana / Valencia	Human	Original			Illumina MiSeq	BWA/IVAR
hCoV-19/Spain/Valencia288/2020	EPI_ISL_436383	43907	Europe / Spain / Comunitat_Valenciana / Valencia	Human	Original			Illumina MiSeq	BWA/IVAR
hCoV-19/Spain/Valencia289/2020	EPI_ISL_436384	43907	Europe / Spain / Comunitat_Valenciana / Valencia	Human	Original			Illumina MiSeq	BWA/IVAR
hCoV-19/Spain/Valencia291/2020	EPI_ISL_436386	43907	Europe / Spain / Comunitat_Valenciana / Valencia	Human	Original			Illumina MiSeq	BWA/IVAR
hCoV-19/Spain/Valencia292/2020	EPI_ISL_436387	43907	Europe / Spain / Comunitat_Valenciana / Valencia	Human	Original			Illumina MiSeq	BWA/IVAR
hCoV-19/Spain/Valencia293/2020	EPI_ISL_436388	43907	Europe / Spain / Comunitat_Valenciana / Valencia	Human	Original			Illumina MiSeq	BWA/IVAR
hCoV-19/Spain/Valencia294/2020	EPI_ISL_436389	43907	Europe / Spain / Comunitat_Valenciana / Valencia	Human	Original			Illumina MiSeq	BWA/IVAR	[I] Gap of 3 nucleotides when compared to the reference sequence.	info
hCoV-19/Spain/Valencia295/2020	EPI_ISL_436390	43907	Europe / Spain / Comunitat_Valenciana / Valencia	Human	Original			Illumina MiSeq	BWA/IVAR
hCoV-19/Spain/Valencia296/2020	EPI_ISL_436391	43907	Europe / Spain / Comunitat_Valenciana / Valencia	Human	Original			Illumina MiSeq	BWA/IVAR
hCoV-19/Spain/Valencia302/2020	EPI_ISL_436397	43912	Europe / Spain / Comunitat_Valenciana / Valencia	Human	Original			Illumina MiSeq	BWA/IVAR
hCoV-19/Turkey/HSGM-1444/2020	EPI_ISL_437318	43909	Europe / Turkey / Ankara	Human	Vero P1	Sputum		Oxford Nanopore GridION	Geneious Prime
hCoV-19/Turkey/HSGM-1490/2020	EPI_ISL_437319	43909	Europe / Turkey / Kocaeli	Human	Vero P1	Sputum	Patient travelled to Iran	Oxford Nanopore GridION	Geneious Prime
hCoV-19/Turkey/HSGM-1492/2020	EPI_ISL_437320	43909	Europe / Turkey / Istanbul	Human	Vero P1	Sputum		Oxford Nanopore GridION	Geneious Prime
hCoV-19/Turkey/HSGM-1497/2020	EPI_ISL_437321	43909	Europe / Turkey / Istanbul	Human	Vero P1	Sputum		Oxford Nanopore GridION	Geneious Prime
hCoV-19/Turkey/HSGM-1009/2020	EPI_ISL_437322	43909	Europe / Turkey / Ankara	Human	Vero P1	Sputum		Oxford Nanopore GridION	Geneious Prime
hCoV-19/Turkey/HSGM-1481/2020	EPI_ISL_437323	43909	Europe / Turkey / Istanbul	Human	Vero P1	Sputum	Patient travelled toTawain	Oxford Nanopore GridION	Geneious Prime
hCoV-19/Turkey/HSGM-1476/2020	EPI_ISL_437324	43909	Europe / Turkey / Istanbul	Human	Vero P1	Sputum	Patient travelled to Iran	Oxford Nanopore GridION	Geneious Prime
hCoV-19/Turkey/HSGM-1495/2020	EPI_ISL_437325	43909	Europe / Turkey / Istanbul	Human	Vero P1	Sputum	Patient travelled to Iran	Oxford Nanopore GridION	Geneious Prime
hCoV-19/Turkey/HSGM-1432/2020	EPI_ISL_437326	43909	Europe / Turkey / Istanbul	Human	Vero P1	Sputum	Patient travelled to Iran	Oxford Nanopore GridION	Geneious Prime
hCoV-19/Turkey/HSGM-1458/2020	EPI_ISL_437327	43909	Europe / Turkey / Agri	Human	Vero P1	Sputum	Patient travelled to Iran	Oxford Nanopore GridION	Geneious Prime
hCoV-19/Turkey/HSGM-7668/2020	EPI_ISL_437328	43909	Europe / Turkey / Tekirdag	Human	Vero P1	Sputum	Patient travelled to Saudi Arabia	Oxford Nanopore GridION	Geneious Prime
hCoV-19/Turkey/HSGM-6204/2020	EPI_ISL_437329	43909	Europe / Turkey / Ankara	Human	Vero P1	Sputum	Patient travelled to Saudi Arabia	Oxford Nanopore GridION	Geneious Prime
hCoV-19/Turkey/HSGM-1452/2020	EPI_ISL_437330	43909	Europe / Turkey / Tokat	Human	Vero P1	Sputum	Health worker	Oxford Nanopore GridION	Geneious Prime
hCoV-19/Turkey/HSGM-4698/2020	EPI_ISL_437332	43908	Europe / Turkey / Istanbul	Human	Vero P1	Sputum	Patient travelled to Iran	Oxford Nanopore GridION	Geneious Prime
hCoV-19/Germany/BAV-MVP0001/2020	EPI_ISL_437359	43904	Europe / Germany / Bavaria / Munich	Human	Original	Nasopharyngeal swab		Illumina Hiseq 1500	ARTIC V3 amplicons, Nextera XT library, bwa v0.7.17, iVar v1.2.2
hCoV-19/USA/CA-SR0177/2020	EPI_ISL_437600	43909	North America / USA / California / San Diego	Human	Original	Nasopharyngeal swab		Illumina	iVar 1.2
hCoV-19/Thailand/SI206917-NT/2020	EPI_ISL_437602	43910	Asia / Thailand	Human	unknown	Nasopharyngeal swab and Throat swab		Illumina; MGI	IDBA-UD v. 1.1.3.
hCoV-19/Thailand/SI206587-NT/2020	EPI_ISL_437603	43909	Asia / Thailand	Human	unknown	Nasopharyngeal swab and Throat swab		Illumina; MGI	IDBA-UD v. 1.1.3.
hCoV-19/Thailand/SI206377-NST/2020	EPI_ISL_437604	43891	Asia / Thailand	Human	unknown	Nasal swab and Throat swab		Illumina; MGI	IDBA-UD v. 1.1.3.
hCoV-19/Thailand/SI205929-NT/2020	EPI_ISL_437605	43908	Asia / Thailand	Human	unknown	Nasopharyngeal swab and Throat swab		Illumina; MGI	IDBA-UD v. 1.1.3.
hCoV-19/Thailand/SI205529-NT/2020	EPI_ISL_437606	43908	Asia / Thailand	Human	unknown	Nasopharyngeal swab and Throat swab		Illumina; MGI	IDBA-UD v. 1.1.3.
hCoV-19/Thailand/SI205457-NST/2020	EPI_ISL_437607	43906	Asia / Thailand	Human	unknown	Nasal swab and Throat swab		Illumina; MGI	IDBA-UD v. 1.1.3.
hCoV-19/Thailand/SI204713-NT/2020	EPI_ISL_437608	43903	Asia / Thailand	Human	unknown	Nasopharyngeal swab and Throat swab		Illumina; MGI	IDBA-UD v. 1.1.3.
hCoV-19/Thailand/SI204514-NT/2020	EPI_ISL_437609	43902	Asia / Thailand	Human	unknown	Nasopharyngeal swab and Throat swab		Illumina; MGI	IDBA-UD v. 1.1.3.
hCoV-19/Thailand/SI204512-NT/2020	EPI_ISL_437610	43902	Asia / Thailand	Human	unknown	Nasopharyngeal swab and Throat swab		Illumina; MGI	IDBA-UD v. 1.1.3.
hCoV-19/Thailand/SI204487-NT/2020	EPI_ISL_437611	43901	Asia / Thailand	Human	unknown	Nasopharyngeal swab and Throat swab		Illumina; MGI	IDBA-UD v. 1.1.3.
hCoV-19/Thailand/SI203285-NT/2020	EPI_ISL_437612	43853	Asia / Thailand	Human	unknown	Nasopharyngeal swab and Throat swab		Illumina; MGI	IDBA-UD v. 1.1.3.
hCoV-19/Thailand/SI202872-NT/2020	EPI_ISL_437613	43886	Asia / Thailand	Human	unknown	Nasopharyngeal swab and Throat swab		Illumina; MGI	IDBA-UD v. 1.1.3.
hCoV-19/Thailand/SI202769-NT/2020	EPI_ISL_437614	43886	Asia / Thailand	Human	unknown	Nasopharyngeal swab and Throat swab		Illumina; MGI	IDBA-UD v. 1.1.3.
hCoV-19/Thailand/SI202620-NT/2020	EPI_ISL_437615	43883	Asia / Thailand	Human	unknown	Nasopharyngeal swab and Throat swab		Illumina; MGI	IDBA-UD v. 1.1.3.
hCoV-19/Thailand/SI202205-NT/2020	EPI_ISL_437616	43868	Asia / Thailand	Human	unknown	Nasopharyngeal swab and Throat swab		Illumina; MGI	IDBA-UD v. 1.1.3.
hCoV-19/Thailand/SI201712-NT/2020	EPI_ISL_437617	43864	Asia / Thailand	Human	unknown	Nasopharyngeal swab and Throat swab		Illumina; MGI	IDBA-UD v. 1.1.3.
hCoV-19/Thailand/SI200615-NT/2020	EPI_ISL_437618	43859	Asia / Thailand	Human	unknown	Nasopharyngeal swab and Throat swab		Illumina; MGI	IDBA-UD v. 1.1.3.
hCoV-19/Thailand/SI200478-NST/2020	EPI_ISL_437619	43856	Asia / Thailand	Human	unknown	Nasal swab and Throat swab		Illumina; MGI	IDBA-UD v. 1.1.3.
hCoV-19/Thailand/SI200468-NT/2020	EPI_ISL_437620	43855	Asia / Thailand	Human	unknown	Nasopharyngeal swab and Throat swab		Illumina; MGI	IDBA-UD v. 1.1.3.
hCoV-19/Thailand/SI200433-NT/2020	EPI_ISL_437621	43855	Asia / Thailand	Human	unknown	Nasopharyngeal swab and Throat swab		Illumina; MGI	IDBA-UD v. 1.1.3.
hCoV-19/Thailand/SI200383-NT/2020	EPI_ISL_437622	43853	Asia / Thailand	Human	unknown	Nasopharyngeal swab and Throat swab		Illumina; MGI	IDBA-UD v. 1.1.3.
hCoV-19/Thailand/SI200040-NT/2020	EPI_ISL_437623	43838	Asia / Thailand	Human	unknown	Nasopharyngeal swab and Throat swab		Illumina; MGI	IDBA-UD v. 1.1.3.
hCoV-19/Thailand/SI200893-NT/2020	EPI_ISL_437624	43862	Asia / Thailand	Human	unknown	Nasopharyngeal swab and Throat swab		Illumina; MGI	IDBA-UD v. 1.1.3.
hCoV-19/Poland/Wro-02/2020	EPI_ISL_437625	43908	Europe / Poland / Dolnoslakie	Human	Original	Oro-pharyngeal swab		Illumina NextSeq (modyficated: TruSeq Stranded Total RNA protocol)	alligment: VirGenA, annotation: Patric
hCoV-19/Denmark/ALAB-SSI-1102/2020	EPI_ISL_437635	43908	Europe / Denmark / Unknown	Human	Original			Nanopore MinION
hCoV-19/Denmark/ALAB-SSI-133/2020	EPI_ISL_437642	43898	Europe / Denmark / Unknown	Human	Original			Nanopore MinION
hCoV-19/Denmark/ALAB-SSI-135/2020	EPI_ISL_437647	43898	Europe / Denmark / Unknown	Human	Original			Nanopore MinION
hCoV-19/Denmark/ALAB-SSI-136/2020	EPI_ISL_437648	43898	Europe / Denmark / Unknown	Human	Original			Nanopore MinION
hCoV-19/Denmark/ALAB-SSI-137/2020	EPI_ISL_437649	43898	Europe / Denmark / Unknown	Human	Original			Nanopore MinION
hCoV-19/Denmark/ALAB-SSI-138/2020	EPI_ISL_437650	43898	Europe / Denmark / Unknown	Human	Original			Nanopore MinION
hCoV-19/Denmark/ALAB-SSI-242/2020	EPI_ISL_437657	43900	Europe / Denmark / Unknown	Human	Original			Nanopore MinION
hCoV-19/Denmark/ALAB-SSI-243/2020	EPI_ISL_437658	43900	Europe / Denmark / Unknown	Human	Original			Nanopore MinION
hCoV-19/Denmark/ALAB-SSI-244/2020	EPI_ISL_437659	43900	Europe / Denmark / Unknown	Human	Original			Nanopore MinION
hCoV-19/Denmark/ALAB-SSI-245/2020	EPI_ISL_437660	43896	Europe / Denmark / Unknown	Human	Original			Nanopore MinION
hCoV-19/Denmark/ALAB-SSI-246/2020	EPI_ISL_437661	43900	Europe / Denmark / Unknown	Human	Original			Nanopore MinION
hCoV-19/Denmark/ALAB-SSI-248/2020	EPI_ISL_437663	43892	Europe / Denmark / Unknown	Human	Original			Nanopore MinION
hCoV-19/Denmark/ALAB-SSI-251/2020	EPI_ISL_437664	43900	Europe / Denmark / Unknown	Human	Original			Nanopore MinION
hCoV-19/England/CAMB-83D77/2020	EPI_ISL_438688	2020	Europe / United Kingdom / England	Human	Original			OXFORD_NANOPORE
hCoV-19/Scotland/CVR247/2020	EPI_ISL_438913	43909	Europe / United Kingdom / Scotland	Human	Original			ILLUMINA
hCoV-19/Scotland/CVR249/2020	EPI_ISL_438914	43909	Europe / United Kingdom / Scotland	Human	Original			ILLUMINA		[I] Gap of 3 nucleotides when compared to the reference sequence.	info
hCoV-19/Scotland/CVR255/2020	EPI_ISL_438926	43909	Europe / United Kingdom / Scotland	Human	Original			ILLUMINA
hCoV-19/Scotland/CVR257/2020	EPI_ISL_438928	43910	Europe / United Kingdom / Scotland	Human	Original			ILLUMINA
hCoV-19/Scotland/CVR258/2020	EPI_ISL_438930	43910	Europe / United Kingdom / Scotland	Human	Original			ILLUMINA
hCoV-19/Scotland/CVR263/2020	EPI_ISL_438933	43910	Europe / United Kingdom / Scotland	Human	Original			ILLUMINA
hCoV-19/England/CAMB-729D1/2020	EPI_ISL_439900	43913	Europe / United Kingdom / England	Human	Original			Illumina NovaSeq
hCoV-19/England/CAMB-725BF/2020	EPI_ISL_439905	43913	Europe / United Kingdom / England	Human	Original			Illumina NovaSeq
hCoV-19/England/CAMB-7292C/2020	EPI_ISL_439909	43912	Europe / United Kingdom / England	Human	Original			Illumina NovaSeq		[I] Gap of 3 nucleotides when compared to the reference sequence.	info
hCoV-19/England/CAMB-7286B/2020	EPI_ISL_439931	43913	Europe / United Kingdom / England	Human	Original			Illumina NovaSeq
hCoV-19/England/CAMB-72564/2020	EPI_ISL_439938	43911	Europe / United Kingdom / England	Human	Original			Illumina NovaSeq
hCoV-19/England/CAMB-728B6/2020	EPI_ISL_439941	43912	Europe / United Kingdom / England	Human	Original			Illumina NovaSeq		[I] Gap of 3 nucleotides when compared to the reference sequence.	info
hCoV-19/England/CAMB-72573/2020	EPI_ISL_439945	43913	Europe / United Kingdom / England	Human	Original			Illumina NovaSeq
hCoV-19/England/CAMB-72810/2020	EPI_ISL_439949	43913	Europe / United Kingdom / England	Human	Original			Illumina NovaSeq
hCoV-19/England/BRIS-1221AA/2020	EPI_ISL_439957	43912	Europe / United Kingdom / England	Human	Original			Illumina NovaSeq
hCoV-19/England/BRIS-12230E/2020	EPI_ISL_439959	43913	Europe / United Kingdom / England	Human	Original			Illumina NovaSeq
hCoV-19/England/CAMB-72C23/2020	EPI_ISL_439963	43912	Europe / United Kingdom / England	Human	Original			Illumina NovaSeq
hCoV-19/England/BRIS-121D4D/2020	EPI_ISL_439966	43911	Europe / United Kingdom / England	Human	Original			Illumina NovaSeq
hCoV-19/England/BRIS-12217D/2020	EPI_ISL_439967	43911	Europe / United Kingdom / England	Human	Original			Illumina NovaSeq
hCoV-19/England/CAMB-72E2D/2020	EPI_ISL_439968	43910	Europe / United Kingdom / England	Human	Original			Illumina NovaSeq		[I] Gap of 3 nucleotides when compared to the reference sequence.	info
hCoV-19/England/BRIS-122377/2020	EPI_ISL_439973	43911	Europe / United Kingdom / England	Human	Original			Illumina NovaSeq
hCoV-19/England/BRIS-121DF2/2020	EPI_ISL_439974	43910	Europe / United Kingdom / England	Human	Original			Illumina NovaSeq
hCoV-19/England/CAMB-72C41/2020	EPI_ISL_439975	43912	Europe / United Kingdom / England	Human	Original			Illumina NovaSeq
hCoV-19/England/BRIS-12218C/2020	EPI_ISL_439978	43913	Europe / United Kingdom / England	Human	Original			Illumina NovaSeq
hCoV-19/England/BRIS-121F47/2020	EPI_ISL_439979	43909	Europe / United Kingdom / England	Human	Original			Illumina NovaSeq
hCoV-19/England/CAMB-7334B/2020	EPI_ISL_439980	43911	Europe / United Kingdom / England	Human	Original			Illumina NovaSeq
hCoV-19/England/BRIS-121D89/2020	EPI_ISL_439981	43910	Europe / United Kingdom / England	Human	Original			Illumina NovaSeq
hCoV-19/England/BRIS-122070/2020	EPI_ISL_439982	43912	Europe / United Kingdom / England	Human	Original			Illumina NovaSeq
hCoV-19/England/BRIS-121EC2/2020	EPI_ISL_439986	43909	Europe / United Kingdom / England	Human	Original			Illumina NovaSeq
hCoV-19/England/CAMB-73651/2020	EPI_ISL_439987	43911	Europe / United Kingdom / England	Human	Original			Illumina NovaSeq
hCoV-19/England/BRIS-121F92/2020	EPI_ISL_439988	43910	Europe / United Kingdom / England	Human	Original			Illumina NovaSeq
hCoV-19/England/CAMB-72ED2/2020	EPI_ISL_439990	43912	Europe / United Kingdom / England	Human	Original			Illumina NovaSeq
hCoV-19/England/CAMB-72CE7/2020	EPI_ISL_439991	43913	Europe / United Kingdom / England	Human	Original			Illumina NovaSeq
hCoV-19/England/BRIS-121DC5/2020	EPI_ISL_439992	43910	Europe / United Kingdom / England	Human	Original			Illumina NovaSeq
hCoV-19/England/CAMB-734B1/2020	EPI_ISL_439997	43910	Europe / United Kingdom / England	Human	Original			Illumina NovaSeq
hCoV-19/England/CAMB-72DE4/2020	EPI_ISL_439999	43912	Europe / United Kingdom / England	Human	Original			Illumina NovaSeq
hCoV-19/Saudi Arabia/KAUST-Makkah19/2020	EPI_ISL_443166	43908	Asia / Saudi Arabia / Makkah	Human	Original			Illumina MiSeq	Amplicon gatk bcftools consensus
hCoV-19/Brunei/1/2020	EPI_ISL_443187	43901	Asia / Brunei	Human	Original			Illumina MiSeq	unknown
hCoV-19/Singapore/96/2020	EPI_ISL_443188	43908	Asia / Singapore	Human	Original			Illumina MiSeq	unknown
hCoV-19/Singapore/97/2020	EPI_ISL_443189	43908	Asia / Singapore	Human	Original			Illumina MiSeq	unknown
hCoV-19/Singapore/101/2020	EPI_ISL_443193	43906	Asia / Singapore	Human	Original			Illumina MiSeq	unknown
hCoV-19/Singapore/103/2020	EPI_ISL_443195	43901	Asia / Singapore	Human	Original			Illumina MiSeq	unknown
hCoV-19/Singapore/105/2020	EPI_ISL_443197	43908	Asia / Singapore	Human	Original			Illumina MiSeq	unknown
hCoV-19/Singapore/106/2020	EPI_ISL_443198	43902	Asia / Singapore	Human	Original			Illumina MiSeq	unknown
hCoV-19/Singapore/107/2020	EPI_ISL_443199	43906	Asia / Singapore	Human	Original			Illumina MiSeq	unknown
hCoV-19/Singapore/108/2020	EPI_ISL_443200	43908	Asia / Singapore	Human	Original			Illumina MiSeq	unknown
hCoV-19/Singapore/109/2020	EPI_ISL_443201	43895	Asia / Singapore	Human	Original			Illumina MiSeq	unknown
hCoV-19/Singapore/110/2020	EPI_ISL_443202	43908	Asia / Singapore	Human	Original			Illumina MiSeq	unknown
hCoV-19/Singapore/111/2020	EPI_ISL_443203	43908	Asia / Singapore	Human	Original			Illumina MiSeq	unknown
hCoV-19/Singapore/112/2020	EPI_ISL_443204	43908	Asia / Singapore	Human	Original			Illumina MiSeq	unknown
hCoV-19/Singapore/113/2020	EPI_ISL_443205	43908	Asia / Singapore	Human	Original			Illumina MiSeq	unknown
hCoV-19/Singapore/114/2020	EPI_ISL_443206	43908	Asia / Singapore	Human	Original			Illumina MiSeq	unknown
hCoV-19/Singapore/115/2020	EPI_ISL_443207	43908	Asia / Singapore	Human	Original			Illumina MiSeq	unknown
hCoV-19/Singapore/116/2020	EPI_ISL_443208	43908	Asia / Singapore	Human	Original			Illumina MiSeq	unknown
hCoV-19/Singapore/117/2020	EPI_ISL_443209	43908	Asia / Singapore	Human	Original			Illumina MiSeq	unknown
hCoV-19/Singapore/118/2020	EPI_ISL_443210	43908	Asia / Singapore	Human	Original			Illumina MiSeq	unknown
hCoV-19/Singapore/119/2020	EPI_ISL_443211	43908	Asia / Singapore	Human	Original			Illumina MiSeq	unknown
hCoV-19/Singapore/122/2020	EPI_ISL_443214	43908	Asia / Singapore	Human	Original			Illumina MiSeq	unknown
hCoV-19/Singapore/123/2020	EPI_ISL_443215	43908	Asia / Singapore	Human	Original			Illumina MiSeq	unknown
hCoV-19/Singapore/124/2020	EPI_ISL_443216	43909	Asia / Singapore	Human	Original			Illumina MiSeq	unknown
hCoV-19/Singapore/125/2020	EPI_ISL_443217	43911	Asia / Singapore	Human	Original			Illumina MiSeq	unknown
hCoV-19/Singapore/126/2020	EPI_ISL_443218	43910	Asia / Singapore	Human	Original			Illumina MiSeq	unknown
hCoV-19/Singapore/127/2020	EPI_ISL_443219	43910	Asia / Singapore	Human	Original			Illumina MiSeq	unknown
hCoV-19/Singapore/128/2020	EPI_ISL_443220	43911	Asia / Singapore	Human	Original			Illumina MiSeq	unknown
hCoV-19/Singapore/129/2020	EPI_ISL_443221	43910	Asia / Singapore	Human	Original			Illumina MiSeq	unknown
hCoV-19/Singapore/130/2020	EPI_ISL_443222	43910	Asia / Singapore	Human	Original			Illumina MiSeq	unknown
hCoV-19/Singapore/131/2020	EPI_ISL_443223	43910	Asia / Singapore	Human	Original			Illumina MiSeq	unknown
hCoV-19/Singapore/132/2020	EPI_ISL_443224	43910	Asia / Singapore	Human	Original			Illumina MiSeq	unknown
hCoV-19/Singapore/133/2020	EPI_ISL_443225	43910	Asia / Singapore	Human	Original			Illumina MiSeq	unknown
hCoV-19/Singapore/134/2020	EPI_ISL_443226	43906	Asia / Singapore	Human	Original			Illumina MiSeq	unknown
hCoV-19/Singapore/135/2020	EPI_ISL_443227	43906	Asia / Singapore	Human	Original			Illumina MiSeq	unknown
hCoV-19/Singapore/136/2020	EPI_ISL_443228	43908	Asia / Singapore	Human	Original			Illumina MiSeq	unknown
hCoV-19/Singapore/137/2020	EPI_ISL_443229	43906	Asia / Singapore	Human	Original			Illumina MiSeq	unknown
hCoV-19/Singapore/138/2020	EPI_ISL_443230	43907	Asia / Singapore	Human	Original			Illumina MiSeq	unknown
hCoV-19/Singapore/139/2020	EPI_ISL_443231	43907	Asia / Singapore	Human	Original			Illumina MiSeq	unknown
hCoV-19/Singapore/140/2020	EPI_ISL_443232	43907	Asia / Singapore	Human	Original			Illumina MiSeq	unknown
hCoV-19/Singapore/141/2020	EPI_ISL_443233	43907	Asia / Singapore	Human	Original			Illumina MiSeq	unknown
hCoV-19/Singapore/142/2020	EPI_ISL_443234	43907	Asia / Singapore	Human	Original			Illumina MiSeq	unknown
hCoV-19/Singapore/143/2020	EPI_ISL_443235	43907	Asia / Singapore	Human	Original			Illumina MiSeq	unknown
hCoV-19/Singapore/144/2020	EPI_ISL_443236	43907	Asia / Singapore	Human	Original			Illumina MiSeq	unknown
hCoV-19/Singapore/145/2020	EPI_ISL_443237	43907	Asia / Singapore	Human	Original			Illumina MiSeq	unknown
hCoV-19/Singapore/146/2020	EPI_ISL_443238	43907	Asia / Singapore	Human	Original			Illumina MiSeq	unknown
hCoV-19/Singapore/147/2020	EPI_ISL_443239	43907	Asia / Singapore	Human	Original			Illumina MiSeq	unknown
hCoV-19/Singapore/148/2020	EPI_ISL_443240	43907	Asia / Singapore	Human	Original			Illumina MiSeq	unknown
hCoV-19/Singapore/149/2020	EPI_ISL_443241	43908	Asia / Singapore	Human	Original			Illumina MiSeq	unknown
hCoV-19/Singapore/150/2020	EPI_ISL_443242	43908	Asia / Singapore	Human	Original			Illumina MiSeq	unknown
hCoV-19/Singapore/151/2020	EPI_ISL_443243	43908	Asia / Singapore	Human	Original			Illumina MiSeq	unknown
hCoV-19/France/IDF3081/2020	EPI_ISL_443300	43907	Europe / France / Ile de France / Pecq	Human	Original	Naso-pharyngeal swab		Illumina NextSeq 501	CLC Genomics Suite
hCoV-19/France/IDF3359/2020	EPI_ISL_443301	43913	Europe / France / Ile de France / Guyancourt	Human	Original	Naso-pharyngeal swab		Illumina NextSeq 501	CLC Genomics Suite
hCoV-19/France/IDF3368/2020	EPI_ISL_443302	43913	Europe / France / Ile de France / Cergy	Human	Original	Naso-pharyngeal swab		Illumina NextSeq 501	CLC Genomics Suite
hCoV-19/France/GE4420/2020	EPI_ISL_443310	43910	Europe / France / Grand-Est / Ham sous Varsberg	Human	Original	Naso-pharyngeal swab		Illumina NextSeq 501	CLC Genomics Suite
hCoV-19/France/IDF4423/2020	EPI_ISL_443311	43913	Europe / France / Ile de France / Montigny le Bretonneux	Human	Original	Naso-pharyngeal swab		Illumina NextSeq 501	CLC Genomics Suite	[I] Gap of 9 nucleotides when compared to the reference sequence.	info
hCoV-19/France/B6041/2020	EPI_ISL_443313	43895	Europe / France / Bretagne / Ploudalmezeau	Human	Original	Naso-pharyngeal swab		Illumina NextSeq 501	CLC Genomics Suite
hCoV-19/France/IDF4432/2020	EPI_ISL_443317	43913	Europe / France / Ile de France / Cergy	Human	Original	Naso-pharyngeal swab		Illumina NextSeq 501	CLC Genomics Suite
hCoV-19/Sweden/KI-CTMR-V300037768-3D/2020	EPI_ISL_444487	43891	Europe / Sweden / Stockholm	Human	Original			MGI Tech. DNBSEQ-G400	de novo assembly with SPAdes v3.14.0, reference-based consensus construction using Pilon v1.23
hCoV-19/Sweden/KI-CTMR-V300056977-1H/2020	EPI_ISL_444488	43891	Europe / Sweden / Stockholm	Human	Original			MGI Tech. DNBSEQ-G400	de novo assembly with SPAdes v3.14.0, reference-based consensus construction using Pilon v1.23
hCoV-19/Sweden/KI-CTMR-V300057201-8E/2020	EPI_ISL_444489	43891	Europe / Sweden / Stockholm	Human	Original			MGI Tech. DNBSEQ-G400	de novo assembly with SPAdes v3.14.0, reference-based consensus construction using Pilon v1.23
hCoV-19/Sweden/KI-CTMR-V300037768-8A/2020	EPI_ISL_444491	43891	Europe / Sweden / Stockholm	Human	Original			MGI Tech. DNBSEQ-G400	de novo assembly with SPAdes v3.14.0, reference-based consensus construction using Pilon v1.23
hCoV-19/Sweden/KI-CTMR-V300056977-4A/2020	EPI_ISL_444492	43891	Europe / Sweden / Stockholm	Human	Original			MGI Tech. DNBSEQ-G400	de novo assembly with SPAdes v3.14.0, reference-based consensus construction using Pilon v1.23
hCoV-19/Uruguay/Mdeo-1/2020	EPI_ISL_444493	43903	South America / Uruguay / Montevideo	Human	Original	Oro-pharyngeal swab		Illumina Miniseq	Lasergene
hCoV-19/USA/WA-QDX-02/2020	EPI_ISL_444518	43903	North America / USA / Washington	Human	unknown			Illumina
hCoV-19/USA/NY-QDX-01/2020	EPI_ISL_444519	43902	North America / USA / NY	Human	unknown			Illumina
hCoV-19/USA/IL-NM010/2020	EPI_ISL_444523	43907	North America / USA / Illinois / Chicago	Human	Original	Nasopharyngeal swab		Nanopore MinION	ARTIC
hCoV-19/USA/IL-NM014/2020	EPI_ISL_444525	43905	North America / USA / Illinois / Chicago	Human	Original	Nasopharyngeal swab		Nanopore MinION	ARTIC
hCoV-19/USA/IL-NM022/2020	EPI_ISL_444532	43905	North America / USA / Illinois / Chicago	Human	Original	Nasopharyngeal swab		Nanopore MinION	ARTIC
hCoV-19/USA/IL-NM023/2020	EPI_ISL_444533	43904	North America / USA / Illinois / Chicago	Human	Original	Nasopharyngeal swab		Nanopore MinION	ARTIC
hCoV-19/USA/IL-NM054/2020	EPI_ISL_444550	43905	North America / USA / Illinois / Chicago	Human	Original	Nasopharyngeal swab		Nanopore MinION	ARTIC
hCoV-19/USA/IL-NM056/2020	EPI_ISL_444552	43908	North America / USA / Illinois / Chicago	Human	Original	Nasopharyngeal swab		Nanopore MinION	ARTIC
hCoV-19/USA/IL-NM059/2020	EPI_ISL_444555	43908	North America / USA / Illinois / Chicago	Human	Original	Nasopharyngeal swab		Nanopore MinION	ARTIC
hCoV-19/USA/IL-NM060/2020	EPI_ISL_444556	43908	North America / USA / Illinois / Chicago	Human	Original	Nasopharyngeal swab		Nanopore MinION	ARTIC
hCoV-19/USA/IL-NM065/2020	EPI_ISL_444560	43908	North America / USA / Illinois / Chicago	Human	Original	Nasopharyngeal swab		Nanopore MinION	ARTIC
hCoV-19/USA/IL-NM071/2020	EPI_ISL_444566	43908	North America / USA / Illinois / Chicago	Human	Original	Nasopharyngeal swab		Nanopore MinION	ARTIC
hCoV-19/USA/IL-NM072/2020	EPI_ISL_444567	43908	North America / USA / Illinois / Chicago	Human	Original	Nasopharyngeal swab		Nanopore MinION	ARTIC
hCoV-19/USA/IL-NM073/2020	EPI_ISL_444568	43907	North America / USA / Illinois / Chicago	Human	Original	Nasopharyngeal swab		Nanopore MinION	ARTIC
hCoV-19/USA/IL-NM074/2020	EPI_ISL_444569	43906	North America / USA / Illinois / Chicago	Human	Original	Nasopharyngeal swab		Nanopore MinION	ARTIC
hCoV-19/USA/IL-NM075/2020	EPI_ISL_444570	43906	North America / USA / Illinois / Chicago	Human	Original	Nasopharyngeal swab		Nanopore MinION	ARTIC
hCoV-19/USA/IL-NM079/2020	EPI_ISL_444571	43909	North America / USA / Illinois / Chicago	Human	Original	Nasopharyngeal swab		Nanopore MinION	ARTIC
hCoV-19/USA/IL-NM082/2020	EPI_ISL_444573	43909	North America / USA / Illinois / Chicago	Human	Original	Nasopharyngeal swab		Nanopore MinION	ARTIC
hCoV-19/USA/IL-NM083/2020	EPI_ISL_444574	43909	North America / USA / Illinois / Chicago	Human	Original	Nasopharyngeal swab		Nanopore MinION	ARTIC
hCoV-19/USA/IL-NM084/2020	EPI_ISL_444575	43909	North America / USA / Illinois / Chicago	Human	Original	Nasopharyngeal swab		Nanopore MinION	ARTIC
hCoV-19/USA/IL-NM085/2020	EPI_ISL_444576	43909	North America / USA / Illinois / Chicago	Human	Original	Nasopharyngeal swab		Nanopore MinION	ARTIC
hCoV-19/USA/IL-NM087/2020	EPI_ISL_444577	43909	North America / USA / Illinois / Chicago	Human	Original	Nasopharyngeal swab		Nanopore MinION	ARTIC
hCoV-19/Australia/QLDID937/2020	EPI_ISL_444611	43912	Oceania / Australia / Queensland / Southeast Queensland	Human	Original	Swab		Illumina NextSeq	Geneious 11.1.5
[truncated: 6,945 more rows]
