# Supplementary material for: Point mutation bias in SARS-CoV-2 variants results in increased ability to stimulate inflammatory responses
Source: Sci Rep. 2020 Oct 20;10:17766. doi: 10.1038/s41598-020-74843-x (PMC7575582; doi:10.1038/s41598-020-74843-x)
Supplement: Supplementary file 5 — Supplementary file5 [file 41598_2020_74843_MOESM5_ESM.xlsx]

## Sheet: Sheet1
Scientific Report <Original Research>
Point mutation bias in SARS-CoV-2 variants results in increased ability to stimulate inflammatory responses
Masato Kosuge1,2✝, Emi Furusawa-Nishii1✝, Koyu Ito1, Yoshiro Saito2, Kouetsu Ogasawara1*
✝The two authors equally contributed.
1 Department of Immunobiology, Institute of Development Aging and Cancer, and 2Graduate school of Pharmaceutical Sciences, Tohoku University, Miyagi, Japan
Supplementary Table S3. The count used to calculate the observed and expected proportion in Figure 3 A-D
Expected proportion							Observed proportion
	C (total counts=5452)							C-to-U (total counts=2401)
		position							position
		-1	0	1					-1	0	1
Total counts of -1 (or +1) resudue	A	2012		2073			Total counts of -1 (or +1) resudue at mutated base	A	907		843
	T	1400		2064				T	725		936
	G	1160		435				G	450		270
	C	880		880				C	319		352
	G (total counts=5829)							G-to-A (total counts=449)
		position							position
		-1	0	1					-1	0	1
Total counts of -1 (or +1) resudue	A	1732		1605			Total counts of -1 (or +1) resudue at mutated base	A	147		93
	T	2574		1976				T	145		123
	G	1088		1088				G	72		134
	C	435		1160				C	85		99
	A (total counts=8865)							A-to-G (total counts=544)
		position							position
		-1	0	1					-1	0	1
Total counts of -1 (or +1) resudue	A	2828		2828			Total counts of -1 (or +1) resudue at mutated base	A	173		118
	T	2359		2293				T	157		171
	G	1605		1732				G	104		160
	C	2073		2012				C	110		95
	U (total counts=9527)							U-to-C (total counts=538)
		position							position
		-1	0	1					-1	0	1
Total counts of -1 (or +1) resudue	A	2293		2358			Total counts of -1 (or +1) resudue at mutated base	A	230		129
	T	3195		3195				T	123		155
	G	1976		2574				G	82		147
	C	2063		1400				C	103		107
