# Supplementary material for: Point mutation bias in SARS-CoV-2 variants results in increased ability to stimulate inflammatory responses
Source: Sci Rep. 2020 Oct 20;10:17766. doi: 10.1038/s41598-020-74843-x (PMC7575582; doi:10.1038/s41598-020-74843-x)
Supplement: Supplementary file 6 — Supplementary file6 [file 41598_2020_74843_MOESM6_ESM.xlsx]

## Sheet: Sheet1
Scientific Report <Original Research>
Point mutation bias in SARS-CoV-2 variants results in increased ability to stimulate inflammatory responses
Masato Kosuge1,2✝, Emi Furusawa-Nishii1✝, Koyu Ito1, Yoshiro Saito2, Kouetsu Ogasawara1*
✝The two authors equally contributed.
1 Department of Immunobiology, Institute of Development Aging and Cancer, and 2Graduate school of Pharmaceutical Sciences, Tohoku University, Miyagi, Japan
Supplementary Table S4. The count used to calculate the observed and expected proportion in Figure 3 E-F
Expected proportion											Observed proportion
	C (total counts=5452)											C-to-U (total counts=2401)
		position											position
		-3	-2	-1	0	1	2	3					-3	-2	-1	0	1	2	3
Total counts of -1 (or +1) resudue	A	1607	1617	2012		2073	1701	1648			Total counts of -1 (or +1) resudue	A	670	676	907		843	771	719
	U	1759	1872	1400		2064	1727	1693				T	824	935	725		936	798	741
	G	991	1015	1160		435	1076	1016				G	435	408	450		270	450	445
	C	1095	948	880		880	948	1095				C	472	382	319		352	382	496
